# Supplementary material for: Updated occurrence and bionomics of potential malaria vectors in Europe: a systematic review (2000–2021)
Source: Parasit Vectors. 2022 Mar 15;15:88. doi: 10.1186/s13071-022-05204-y (PMC8922938; doi:10.1186/s13071-022-05204-y)
Supplement: Supplementary file 1 — Additional file 1. List of articles matching the eligibility criteria and assessed in this review (bibliographical details, list of potential vector species occurrence, monitoring/field activity, year of monitoring activity, identification method(s), sampling technique(s) and geographical details of sampling sites. When the presence of Anopheles species was not assigned to a specific site, all the sites monitored during that study were considered to be negative and marked as NA. Abbreviation: DD, Decimal degree; NA, not available. [file 13071_2022_5204_MOESM1_ESM.xlsx]

## Sheet: article_elected
Bibliographical details						Original data details
Source	Title	Authors	Journal/Book	DOI	Publication Year	Country of interest	Monitoring activity during	An. atroparvus	An. labranchiae	An. sacharovi	An. superpictus	An. messeae s.l.	An. messeae s.l. details	An. maculipennis s.s	An. plumbeus	Anopheles maculipennis s.l.	An. claviger s.l.	An. claviger s.l. details	An. hyrcanus s.l.	An. hyrcanus s.l. details	An. melanoon	An. algeriensis	Other Anopheles collected	Morphological keys utilized	Adults	Pupae, larvae, eggs	Adults, pupae, larvae, eggs	outdoor	indoor	dipper/manual collection/ovitrap	ovitrap	manual active (aspiration, nets)	mechanical visual (CDC-EVS, resting)	mechanical olfactory (BG, CDC-EVS CO2, MAGNET, GRAVID)	mechanical visual+olfactory	other adult traps	human bait (HLC/human baited traps)	animal-baited traps	Biomol-PCR	Gene region	Georeferences
PubMed	A 2-year entomological study of potential malaria vectors in central Italy	Di Luca M, Boccolini D, Severini F, Toma L, Barbieri FM, Massa A, Romi R.	Vector Borne Zoonotic Dis	10.1089/vbz.2008.0129	2009	Italy	2005-2006	yes	yes	no	no	no		yes	yes	no	yes	sl	no		yes	no		yes			x	x	x	x		x	x		x		x		yes	ITS2	cordinates
Web of Science	A DNA barcode reference library of Portuguese mosquitoes	Madeira, Sara; Duarte, Ana; Boinas, Fernando; Costa Osorio, Hugo	ZOONOSES AND PUBLIC HEALTH	10.1111/zph.12885	2021	Portugal	2008-2019	yes	no	no	no	no		yes	no	no	yes	An. claviger s.s., An. petragnani	no		no	yes		yes			x	x		x	x			x					yes	ITS2	country
other resource	A local outbreak of autochthonous Plasmodium vivax malaria in Laconia, Greece--a re-emerging infection in the southern borders of Europe?	Andriopoulos P, Economopoulou A, Spanakos G, Assimakopoulos G.	Entomologische Berichten	10.1016/j.ijid.2012.09.009	2013	Greece	2009-2011	no	no	yes	no	no		no	no	no	no		no		no	no		no			x	x		x						x			no		area-zone
other resource	A report of Anopheles algeriensis (Diptera: Culicidae) from The Netherlands	Scholte E.J. et al.	European Mosquito Bulletin	nd	2011	Netherlands	2009	no	no	no	no	no		no	yes	yes	yes	sl	no		no	yes		yes	x			x						x					no		area-zone
PubMed	A report on the mosquitoes of mainland Åland, southwestern Finland and revised list of Finnish mosquitoes	Culverwell CL.	Med Vet Entomol	10.1111/mve.12272	2018	Finland	2015-2016	no	no	no	no	yes	An. messeae	yes	no	yes	yes	sl	no		no	no		yes			x	x		x		x		x					yes	ITS2-COI	area-zone
other resource	A spatial predictive model for malaria resurgence in central Greece integrating entomological, environmental and social data.	Pergantas P, Tsatsaris A, Malesios C, Kriparakou G, Demiris N, Tselentis Y.	European Mosquito Bulletin	10.1371/journal.pone.0178836	2017	Greece	2012-2013	no	no	yes	yes	no		yes	no	no	yes	sl	yes	sl	no	no		no			x	x		x				x					no		area-zone
PubMed	A standard photomap of the ovarian nurse cell chromosomes for the dominant malaria vector in Europe and Middle East Anopheles sacharovi	Artemov GN, Velichevskaya AI, Bondarenko SM, Karagyan GH, Aghayan SA, Arakelyan MS, Stegniy VN, Sharakhov IV, Sharakhova MV.	Malar J	10.1186/s12936-018-2428-9	2018	Armenia	2015	no	no	yes	no	no		no	no	no	no		no		no	no		no	x				x			x							yes	polytene chromosomes from ovarian nurse cells. Fluorescent in situ hybridization (FISH) was performed using PCR amplified probes	cordinates
other resource	A study of mosquito fauna (Diptera: Culicidae) and the phenology of the species recorded in Wilanów (Warsaw, Poland)	Wegner E.	European Mosquito Bulletin	nd	2009	Poland	2001-2009	no	no	no	no	no		no	yes	yes	yes	sl	no		no	no		yes			x	x	x	x		x							no		area-zone
other resource	A study of the circulation of West Nile virus, Sindbis virus, Batai virus and Usutu virus in mosquitoes in a potential high-risk area for arbovirus circulation in the Netherlands, “De Oostvaardersplassen”.	Reusken C. et al.	BULLETIN DE LA SOCIÉTÉ ENTOMOLOGIQUE SUISSE	nd	2011	Netherlands	2009-2010	no	no	no	no	no		no	yes	yes	yes	sl	no		no	yes		yes	x			x						x	x				no		area-zone
PubMed	A survey of mosquitoes breeding in used tires in Spain for the detection of imported potential vector species	Roiz D, Eritja R, Escosa R, Lucientes J, Marquès E, Melero-Alcíbar R, Ruiz S, Molina R.	J Vector Ecol	10.3376/1081-1710(2007)32[10:asombi]2.0.co;2	2007	Spain	2003-2004	yes	no	no	no	no		no	no	no	yes	sl	no		no	no		yes			x	x		x		x							no		country
other resource	ADDITIONS TO THE MOSQUITO FAUNA (DIPTERA: CULICIDAE) OF WROCŁAW, POLAND	Wegner E.	Malar J	nd	2007	Poland	1998, 1999, 2006	no	no	no	no	no		no	no	yes	no		no		no	no		yes	x			x									x		no		area-zone
PubMed	Aedes vexans and Culex pipiens as the potential vectors of Dirofilaria immitis in Central Turkey	Yildirim A, Inci A, Duzlu O, Biskin Z, Ica A, Sahin I.	Vet Parasitol	10.1016/j.vetpar.2010.12.023	2011	Turkey	2008-2009	no	no	no	no	no		no	no	yes	no		no		no	no		yes	x			x					x	x					no		area-zone
Pubmed	Analysis of Anopheles messeae s.l. intron gene polymorphism associated with imidacloprid resistance	Vaulin OV, Karagodin DA, Novgorodova TA, Glupov VV.	J Vector Ecol	10.1111/jvec.12393	2020	Russia	2017-2018	no	no	no	no	yes	An. daciae, An. messea s.s., Hybrids An. messeae Χ An. daciae	no	no	no	no		no		no	no	An. beklemishevi	no		x		x		x									yes	ITS2	cordinates
PubMed	Analysis of population structure and insecticide resistance in mosquitoes of the genus Culex, Anopheles and Aedes from different environments of Greece with a history of mosquito borne disease transmission	Fotakis EA, Chaskopoulou A, Grigoraki L, Tsiamantas A, Kounadi S, Georgiou L, Vontas J.	Acta Trop	10.1016/j.actatropica.2017.06.005	2017	Greece	2014-2015	no	no	no	no	no		no	no	yes	no		yes	sl	no	no		yes			x	x		x					x				no		area-zone
PubMed	Annotated checklist of the mosquitoes of the Republic of Moldova	Sulesco TM, Toderas IK, Toderas LG.	J Am Mosq Control Assoc	10.2987/12-6311R.1	2013	Moldova	2008-2012	yes	no	yes	no	yes	sl	no	yes	yes	yes	sl	yes	An. hyrcanus ss, An. pseudopictus	yes	no		yes			x	x	x	x		x					x		yes	ITS2	country
PubMed	Anopheles atroparvus density modeling using MODIS NDVI in a former malarious area in Portugal	Lourenço PM, Sousa CA, Seixas J, Lopes P, Novo MT, Almeida AP.	J Vector Ecol	10.1111/j.1948-7134.2011.00168.x	2011	Portugal	2001-2005	yes	no	no	no	no		no	no	no	no		no		no	no		yes	x				x			x							no		cordinates
Pubmed	Anopheles daciae, a new country record for Finland	Culverwell CL, Vapalahti OP, Harbach RE.	Med Vet Entomol	10.1111/mve.12431	2020	Finland	2013-2018	no	no	no	no	yes	An. daciae, An. messeae	yes	yes	yes	no		no		no	no	An. beklemishevi	yes			x	x		x		x		x					yes	ITS2	area-zone
other resource	Anopheles maculipennis complex in Switzerland : reassessing taxonomic status and malaria potential	Briegel H. et al.	J Med Entomol	nd	2002	Switzerland	2000	no	no	no	no	yes	sl	yes	no	yes	yes	sl	no		no	no		yes		x		x		x									yes	ITS2	country
PubMed	Anopheles plumbeus (Diptera: Culicidae) in Europe: a mere nuisance mosquito or potential malaria vector?	Schaffner F, Thiéry I, Kaufmann C, Zettor A, Lengeler C, Mathis A, Bourgouin C.	Malar J	10.1186/1475-2875-11-393	2012	Switzerland	2010	no	no	no	no	no		no	yes	no	no		no		no	no		no		x		x		x									no		area-zone
PubMed	Anopheles plumbeus (Diptera: Culicidae) in Germany: updated geographic distribution and public health impact of a nuisance and vector mosquito	Heym EC, Kampen H, Fahle M, Hohenbrink TL, Schäfer M, Scheuch DE, Walther D.	Trop Med Int Health	10.1111/tmi.12805	2017	Germany	2011-2014	no	no	no	no	no		no	yes	no	no		no		no	no		yes			x	x	x	x		x	x	x					yes	COI	country
PubMed	Anopheles sacharovi (Diptera: Culicidae): a reemerging malaria vector in the Ararat Valley of Armenia	Romi R, Boccolini D, Hovanesyan I, Grigoryan G, Di Luca M, Sabatinell G.	J Med Entomol	10.1603/0022-2585-39.3.446	2002	Armenia	1998, 2000	no	no	yes	no	no		yes	no	yes	no		no		no	no		yes			x	x	x	x		x							yes	ITS2	area-zone
PubMed	Anophelism in a former malaria area of northeastern Spain	Bueno-Marí R, Jiménez-Peydró R.	J Arthropod Borne Dis		2013	Spain	2011	yes	no	no	no	no		yes	no	no	yes	An. petragnani	no		no	no		yes		x		x		x									no		cordinates
PubMed	Arboviral surveillance of field-collected mosquitoes reveals circulation of West Nile virus lineage 1 strains in Eastern Thrace, Turkey	Ergunay K, Gunay F, Oter K, Kasap OE, Orsten S, Akkutay AZ, Erdem H, Ozkul A, Alten B.	Vector Borne Zoonotic Dis	10.1089/vbz.2012.1288	2013	Turkey	2012	no	no	no	no	no		no	no	yes	no		yes	An. pseudopictus	no	no		yes	x			x	x			x	x						no		cordinates
PubMed	Arboviral survey of mosquitoes in two northern Italian regions in 2007 and 2008	Calzolari M, Bonilauri P, Bellini R, Caimi M, Defilippo F, Maioli G, Albieri A, Medici A, Veronesi R, Pilani R, Gelati A, Angelini P, Parco V, Fabbi M, Barbieri I, Lelli D, Lavazza A, Cordioli P, Dottori M.	Vector Borne Zoonotic Dis	10.1089/vbz.2009.0176	2010	Italy	2007-2008	no	no	no	no	no		no	yes	yes	no		no		no	no	Anopheles sp.	yes	x			x						x					no		area-zone
PubMed	Are Aedes albopictus or other mosquito species from northern Italy competent to sustain new arboviral outbreaks?	Talbalaghi A, Moutailler S, Vazeille M, Failloux AB.	Med Vet Entomol	10.1111/j.1365-2915.2009.00853.x	2010	Italy	2008	no	no	no	no	no		no	no	yes	no		no		no	no		no		x		x		x									no		area-zone
Web of Science	Assessment of mosquito larvae (Diptera: Culicidae) productivity in urban cemeteries in Wroclaw (SW Poland)	Rydzanicz, Katarzyna; Czulowska, Aleksandra; Dyczko, Dagmara; Kiewra, Dorota	INTERNATIONAL JOURNAL OF TROPICAL INSECT SCIENCE	10.1007/s42690-020-00415-1	2021	Poland	2019	no	no	no	no	no		no	no	yes	no		no		no	no		yes		x		x		x									no		area-zone
Web of Science	Assessment of the risk of malaria re-introduction in the Maremma plain (Central Italy) using a multi-factorial approach	Romi, Roberto; Boccolini, Daniela; Vallorani, Roberto; Severini, Francesco; Toma, Luciano; Cocchi, Maurizio; Tamburro, Angelo; Messeri, Gianni; Crisci, Antonio; Angeli, Luca; Costantini, Roberto; Raffaelli, Irene; Pontuale, Giorgio; Thiery, Isabelle; Landier, Annie; Le Goff, Gilbert; Fausto, Anna Maria; Di Luca, Marco	Malar J	10.1186/1475-2875-11-98	2012	Italy	2005-2009	no	yes	no	no	no		yes	no	no	no		no		no	no		yes			x	x	x	x		x	x		x		x		yes	ITS2	area-zone/cordinates
PubMed	Autochthonous Dirofilaria repens in Austria	Silbermayr K, Eigner B, Joachim A, Duscher GG, Seidel B, Allerberger F, Indra A, Hufnagl P, Fuehrer HP.	Parasit Vectors	10.1186/1756-3305-7-226	2014	Austria	2012	no	no	no	no	no		no	no	yes	no		no		no	yes		no	x			x						x					no		country
other resource	Autochthonous Plasmodium vivax malaria in Greece, 2011	Danis K. et al.	Entomol Rev	10.1186/1475-2875-11-52	2011	Greece	2010	no	no	yes	no	no		yes	no	no	yes	sl	yes	sl	no	yes		no			x	x		x				x	x				no		area-zone
other resource	Avian malaria infections in western European mosquitoes.	Ventim R, Ramos JA, Osório H, Lopes RJ, Pérez-Tris J, Mendes L.	Russian Journal of Genetics	10.1007/s00436-012-2880-3	2012	Portugal	2008	yes	no	no	no	no		no	yes	no	yes	sl	no		no	yes		yes	x			x							x			x	no		cordinates
PubMed	Avian malaria parasites in the last supper: identifying encounters between parasites and the invasive Asian mosquito tiger and native mosquito species in Italy	Martínez-de la Puente J, Muñoz J, Capelli G, Montarsi F, Soriguer R, Arnoldi D, Rizzoli A, Figuerola J.	Malar J	10.1186/s12936-015-0571-0	2015	Italy	2012	no	no	no	no	no		no	no	yes	no		no		no	no		yes	x			x	x			x		x					no		area-zone
Web of Science	Biodiversity and Larval Habitat Heterogeneity of Mosquitoes (Diptera: Culicidae) in Northern Spain	Bueno Mari, Ruben; Bernues Baneres, Alberto; Jimenez Peydro, Ricardo	ACTA ZOOLOGICA BULGARICA		2014	Spain	2011	yes	no	no	no	no		yes	no	no	yes	An. claviger s.s., An. petragnani	no		no	no		yes		x		x		x									no		cordinates
PubMed	Biology and dynamics of potential malaria vectors in Southern France	Ponçon N, Toty C, L'Ambert G, Le Goff G, Brengues C, Schaffner F, Fontenille D.	Malar J	10.1186/1475-2875-6-18	2007	France	2005	yes	no	no	no	no		no	no	yes	no		yes	sl	yes	yes		yes	x			x	x			x			x		x	x	yes	ITS2	area-zone
other resource	Bionomics of the Established Exotic Mosquito Species Aedes koreicus in Belgium, Europe	VERSTEIRT V. et al.	Parasites Vectors	10.1603/me11170	2012	Belgium	2008-2009	no	no	no	no	no		no	yes	yes	yes	sl	no		no	no		yes			x	x		x				x					no		cordinates
other resource	Bird-biting mosquitoes on farms in southern England	Brugman VA, Medlock JM, Logan JG, Wilson AJ, Lindsay SW, Fooks AR, Mertens PPC, Johnson N, Carpenter ST.	Parasites Vectors	10.1136/vr.104830	2018	United Kingdom	2013	yes	no	no	no	no		no	yes	no	yes	sl	no		no	no		yes	x			x						x			x	x	yes	ITS2	cordinates
PubMed	Biting activity of mosquito species (Diptera: Culicidae) in the Turkey-Armenia border area, Ararat Valley, Turkey	Aldemir A, Bedir H, Demirci B, Alten B.	J Med Entomol	10.1603/033.047.0103	2010	Turkey	2007	no	no	no	no	no		no	no	yes	no		yes	sl	no	no		yes	x			x									x		no		area-zone
PubMed	Blood-feeding ecology of mosquitoes in two zoological gardens in the United Kingdom	Hernandez-Colina A, Gonzalez-Olvera M, Lomax E, Townsend F, Maddox A, Hesson JC, Sherlock K, Ward D, Eckley L, Vercoe M, Lopez J, Baylis M.	Parasit Vectors	10.1186/s13071-021-04735-0	2021	United Kingdom	2017-2019	no	no	no	no	no		no	yes	yes	yes	sl	no		no	no		yes	x			x	x			x	x	x					no		area-zone
PubMed	Blood-feeding patterns of native mosquitoes and insights into their potential role as pathogen vectors in the Thames estuary region of the United Kingdom	Brugman VA, Hernández-Triana LM, England ME, Medlock JM, Mertens PP, Logan JG, Wilson AJ, Fooks AR, Johnson N, Carpenter S.	Parasit Vectors	10.1186/s13071-017-2098-4	2017	United Kingdom	2013	yes	no	no	no	yes	An. daciae/messeae	no	no	no	yes	sl	no		no	no		yes	x			x	x			x	x	x					yes	ITS2	cordinates
other resource	Bloodsucking Dipterans (Diptera: Ceratopogonidae, Culicidae, Simuliidae, Tabanidae) of the Kurgala Peninsula, Leningrad Province	Aibulatov S.V.	J Vector Ecol	10.1134/S0013873809060037	2009	Russia	2005-2007	no	no	no	no	no		yes	no	no	no		no		no	no		yes			x	x		x		x				x	x		no		area-zone
PubMed	British container breeding mosquitoes: the impact of urbanisation and climate change on community composition and phenology	Townroe S, Callaghan A.	PLoS One	10.1371/journal.pone.0095325	2014	United Kingdom	2011-2012	no	no	no	no	no		no	yes	no	yes	sl	no		no	no		yes		x		x		x									no		area-zone
Web of Science	Buzzing Homes: Using Citizen Science Data to Explore the Effects of Urbanization on Indoor Mosquito Communities	Pernat, Nadja; Kampen, Helge; Jeschke, Jonathan M.; Werner, Doreen	INSECTS	10.3390/insects12050374	2021	Germany	2012-2019	no	no	no	no	no		no	yes	yes	yes	An. petragnani, An. claviger sl	no		no	no		yes	x			x	x			x							yes	COI	country
other resource	Chromosomal Polymorphism in the Populations of Malaria Mosquito Anopheles messeae (Diptera, Culicidae) in the Volga Region	Gordeev M.I. and Moskaev A. V.	BULLETIN DE LA SOCIÉTÉ ENTOMOLOGIQUE SUISSE	10.1134/S1022795416040050	2016	Russia	2013-2014	no	no	no	no	yes	sl	yes	no	no	no		no		no	no	An. beklemishevi	yes		x		x		x									yes	pericentromeric heterochromatin of polytene chromosomes	cordinates
Pubmed	Chromosome and Genome Divergence between the Cryptic Eurasian Malaria Vector-Species Anopheles messeae and Anopheles daciae	Naumenko AN, Karagodin DA, Yurchenko AA, Moskaev AV, Martin OI, Baricheva EM, Sharakhov IV, Gordeev MI, Sharakhova MV.	Genes (Basel)	10.3390/genes11020165	2020	Russia	2016	no	no	no	no	yes	An. daciae, An. messeae	yes	no	no	no		no		no	no	An. beklemishevi	no		x		x		x									yes	ITS2 and inversion polymorphism	cordinates
PubMed	Circulation of Dirofilaria immitis and Dirofilaria repens in the Danube Delta Biosphere Reserve, Romania	Tomazatos A, Cadar D, Török E, Maranda I, Horváth C, Keresztes L, Spinu M, Jansen S, Jöst H, Schmidt-Chanasit J, Tannich E, Lühken R.	Parasit Vectors	10.1186/s13071-018-2980-8	2018	Romania	2014	no	no	no	no	no		no	no	yes	no		yes	sl	no	yes		yes	x			x						x					no		area-zone
PubMed	Circulation of Dirofilaria repens and Dirofilaria immitis in Moldova	Șuleșco T, von Thien H, Toderaș L, Toderaș I, Lühken R, Tannich E.	Parasit Vectors	10.1186/s13071-016-1916-4	2016	Moldova	2010-2015	no	no	no	no	no		no	yes	yes	yes	sl	yes	An. pseudopictus	no	no		yes	x			x	x				x				x		no		cordinates
PubMed	Circulation of Dirofilaria repens, Setaria tundra, and Onchocercidae species in Hungary during the period 2011-2013	Kemenesi G, Kurucz K, Kepner A, Dallos B, Oldal M, Herczeg R, Vajdovics P, Bányai K, Jakab F.	Vet Parasitol	10.1016/j.vetpar.2015.09.010	2015	Hungary	2011-2013	no	no	no	no	no		no	yes	yes	yes	sl	yes	sl	no	yes		yes	x			x					x				x		no		area-zone
other resource	Climatic effects on mosquito abundance in Mediterranean wetlands	Roiz D. et al.	European Mosquito Bulletin	10.1186/1756-3305-7-333	2014	Spain	2003-2012	yes	no	no	no	no		no	no	no	no		no		no	no		yes	x			x						x					no		area-zone
other resource	Community analysis of the abundance and diversity of mosquito species (Diptera: Culicidae) in three European countries at different latitudes	Möhlmann T.V.R. et al.	Russ J Genet	10.1186/s13071-017-2481-1	2017	Sweden, Italy, Netherlands	2014-2015	no	no	yes	no	no		no	yes	yes	yes	sl	no		no	yes		yes	x			x						x					no		cordinates
PubMed	Comparative genomics of the anopheline glutathione S-transferase epsilon cluster	Ayres CF, Müller P, Dyer N, Wilding CS, Rigden DJ, Donnelly MJ.	PLoS One	10.1371/journal.pone.0029237	2011	United Kingdom	2008	no	no	no	no	no		no	yes	no	no		no		no	no		no		x		x		x									no	ITS2 (Bargues et al., 2006)	area-zone
PubMed	Comparison of different trapping methods for surveillance of mosquito vectors of West Nile virus in Rhône Delta, France	L'Ambert G, Ferré JB, Schaffner F, Fontenille D.	J Vector Ecol	10.1111/j.1948-7134.2012.00227.x	2012	France	2006	no	no	no	no	no		no	no	yes	no		yes	sl	no	yes		yes	x			x					x	x			x	x	no		cordinates
other resource	Comparison of mosquito (Diptera: Culicidae) populations by wetland type and year in the lower River Dalälven region, Central Sweden	Schäfer M.L. et al.	PERIODICUM BIOLOGORUM	10.3376/1081-1710(2008)33[150:comdcp]2.0.co;2.	2008	Sweden	2000-2001	no	no	no	no	no		no	no	yes	yes	sl	no		no	no		yes	x			x					x						no		area-zone
PubMed	Composition, seasonal abundance, and public health importance of mosquito species in the regional unit of Thessaloniki, Northern Greece	Spanoudis CG, Pappas CS, Savopoulou-Soultani M, Andreadis SS.	Parasitol Res	10.1007/s00436-021-07264-y	2021	Greece	2012-2013	no	no	no	no	no		no	yes	yes	no		yes	sl	no	no		yes		x		x		x									no		cordinates
PubMed	Control of Mosquito-Borne Diseases in Northwestern Italy: Preparedness from One Season to the Next	Verna F, Modesto P, Radaelli MC, Francese DR, Monaci E, Desiato R, Grattarola C, Peletto S, Mosca A, Savini G, Chianese R, Demicheli V, Prearo M, Chiavacci L, Pautasso A, Casalone C.	Vector Borne Zoonotic Dis	10.1089/vbz.2016.2047	2017	Italy	2015	no	no	no	no	no		no	no	yes	no		no		no	no		yes	x			x						x					no		area-zone
PubMed	Cryptic species Anopheles daciae (Diptera: Culicidae) found in the Czech Republic and Slovakia	Blažejová H, Šebesta O, Rettich F, Mendel J, Čabanová V, Miterpáková M, Betášová L, Peško J, Hubálek Z, Kampen H, Rudolf I.	Parasitol Res	10.1007/s00436-017-5670-0	2018	Czech Republic-Slovakia	2016	no	no	no	no	yes	An. daciae, An. messeae	yes	no	no	no		no		no	no		yes	x			x						x					yes	ITS2	area-zone/cordinates
other resource	Culicidae fauna from canton ticino and report of three new species for Switzerland	Flacio E. et al.	European Mosquito Bulletin	nd	2014	Switzerland-Italy	2003-2011	no	no	no	no	no		no	yes	yes	yes	sl	no		no	no		yes			x	x		x				x					no		area-zone
other resource	Culiseta glaphyroptera (Schiner, 1864): a common species in the southwestern Czech Republic	Dvořák L.	Biodiversity Journa	nd	2012	Czech Republic	2003-2004, 2011-2012	no	no	no	no	no		no	no	yes	no		no		no	no		yes	x				x			x							no		country
PubMed	Current insecticide resistance status in Anopheles sacharovi and Anopheles superpictus populations in former malaria endemic areas of Turkey	Yavaşoglu Sİ, Yaylagül EÖ, Akıner MM, Ülger C, Çağlar SS, Şimşek FM.	Acta Trop	10.1016/j.actatropica.2019.02.003	2019	Turkey	2014-2015	no	no	yes	yes	no		no	no	no	no		no		no	no		yes			x	x	x	x		x							no		area-zone
other resource	Cytogenetic Analysis of Malarial Mosquitoes of Kaliningrad Oblast	Perevozkin V.P. et al.	Russ J Ecol	10.1134/S102279541802014X	2018	Russia	2013	no	no	no	no	yes	sl	yes	no	no	no		no		no	no		no		x		x		x									yes	gigantic polytene chromosomes	area-zone/cordinates
other resource	Daily and seasonal variation in the activity of potential vector mosquitoes	Sebesta, Oldrich; Gelbic, Ivan; Pesko, Juraj	Zoonoses Public Health	10.2478/s11535-011-0019-7	2011	Czech Republic	2010	no	no	no	no	no		no	yes	yes	yes	sl	yes	sl	no	no		yes	x			x							x				no		cordinates
PubMed	Detection and molecular characterization of avian Plasmodium from mosquitoes in central Turkey	Inci A, Yildirim A, Njabo KY, Duzlu O, Biskin Z, Ciloglu A.	Vet Parasitol	10.1016/j.vetpar.2012.02.012	2012	Turkey	2008-2009	no	no	no	no	no		no	no	yes	no		no		no	no		yes	x			x					x	x					no		area-zone
other resource	Detection and Monitoring of Mosquito Flaviviruses in Spain between 2001 and 2005	Aranda, C.; Sanchez-Seco, M. P.; Caceres, F.; Escosa, R.; Galvez, J. C.; Masia, M.; Marques, E.; Ruiz, S.; Alba, A.; Busquets, N.; Vazquez, A.; Castella, J.; Tenorio, A.	Acta Veterinaria	10.1089/vbz.2008.0073	2009	Spain	2001-2005	yes	no	no	no	no		yes	yes	no	yes	sl	no		no	yes	Anopheles sp.	yes	x			x					x	x			x		no		area-zone
Web of Science	Detection of Chikungunya Virus and Arboviruses in Mosquito Vectors	Yang, Tian-Ci; Casati, Simona; Flacio, Eleonora; Caminada, Anna Paola; Ruggeri-Bernardi, Nadia; Demarta, Antonella; Petrini, Orlando	JOURNAL OF ENTOMOLOGICAL SCIENCE	10.18474/0749-8004-45.3.272	2010	Switzerland	2007-2008	no	no	no	no	no		no	yes	yes	yes	sl	no		no	no		no			x	x		x	x			x					no		area-zone
other resource	Detection of Dirofilaria repens and Dirofilaria immitis DNA in mosquitoes from Belarus.	Șuleșco T, Volkova T, Yashkova S, Tomazatos A, von Thien H, Lühken R, Tannich E.	Entomol Rev	10.1007/s00436-016-5118-y	2016	Belarus	2015	no	no	no	no	no		no	no	yes	yes	sl	no		no	no		yes	x				x			x							no		cordinates
PubMed	Detection of knockdown resistance mutations in Anopheles sacharovi (Diptera: Culicidae) and genetic distance with Anopheles gambiae (Diptera: Culicidae) using cDNA sequencing of the voltage-gated sodium channel gene	Lüleyap HU, Alptekin D, Kasap H, Kasap M.	J Med Entomol	10.1603/0022-2585-39.6.870	2002	Turkey	nd	no	no	yes	no	no		no	no	no	no		no		no	no		no	x			x				x							no		area-zone
PubMed	Detection of Plasmodium sp.-infested Anopheles hyrcanus (Pallas 1771) (Diptera: Culicidae) in Austria, 2012	Seidel B, Silbermayr K, Kolodziejek J, Indra A, Nowotny N, Allerberger F.	Wien Klin Wochenschr	10.1007/s00508-013-0331-5	2013	Austria	2012	no	no	no	no	no		no	no	yes	no		yes	sl	no	no		yes	x				x			x							no		cordinates
PubMed	Detection of Theileria orientalis in mosquito blood meals in the United Kingdom	Fernández de Marco M, Brugman VA, Hernández-Triana LM, Thorne L, Phipps LP, Nikolova NI, Fooks AR, Johnson N.	Vet Parasitol	10.1016/j.vetpar.2016.09.012	2016	United Kingdom	2014	no	no	no	no	yes	An. messeae	no	no	no	no		no		no	no		yes	x			x	x			x	x						yes	COI (Hebertet al., 2003a,b)	cordinates
PubMed	Detection of Usutu, Sindbis, and Batai Viruses in Mosquitoes (Diptera: Culicidae) Collected in Germany, 2011⁻2016	Scheuch DE, Schäfer M, Eiden M, Heym EC, Ziegler U, Walther D, Schmidt-Chanasit J, Keller M, Groschup MH, Kampen H.	Viruses	10.3390/v10070389	2018	Germany	2011-2016	no	no	no	no	yes	An. daciae, An. messeae	no	no	no	no		no		no	no		yes	x			x	x			x	x	x					yes	ITS2	country
other resource	Determined and estimated mosquito (Diptera, Culicidae) fauna in the city of Osijek, Croatia, using dry-ice baited CDC traps	MERDIC E. et al.	Vector Borne Zoonotic Dis	nd	2010	Croatia	1995-2004	no	no	no	no	no		no	yes	yes	yes	sl	yes	sl	no	no		yes	x			x						x					no		area-zone
PubMed	Dirofilaria and Wolbachia in mosquitoes (Diptera: Culicidae) in central European Russia and on the Black Sea coast	Shaikevich E, Bogacheva A, Ganushkina L.	Parasite	10.1051/parasite/2019002	2019	Russia	2013-2017	no	no	no	no	yes	sl	no	no	no	no		no		no	no		yes	x			x									x		yes	ITS2	area-zone
other resource	Discovery of a third member of the Maculipennis Group in SW England	Linton YM et al.	J Vector Borne Dis	nd	2005	United Kingdom	2001	no	no	no	no	yes	An. daciae, An. messeae	no	no	no	no		no		no	no		no	x				x			x							yes	ITS2-COI	area-zone
PubMed	Distribution and dynamics of larval populations of Anopheles messeae and A. atroparvus in the delta of the rivers Rhine and Meuse, The Netherlands	Takken W, Geene R, Adam W, Jetten TH, van der Velden JA.	Ambio	10.1579/0044-7447-31.3.212	2002	Netherlands	1999	yes	no	no	no	yes	An. messeae	no	no	yes	yes	sl	no		no	no		no			x	x	x	x		x							yes	ITS2	cordinates
PubMed	Distribution of Anopheles daciae and other Anopheles maculipennis complex species in Serbia	Kavran M, Zgomba M, Weitzel T, Petric D, Manz C, Becker N.	Parasitol Res	10.1007/s00436-018-6028-y	2018	Serbia	2015	yes	no	no	no	yes	An. daciae, An. messeae	yes	no	no	no		no		no	no		yes			x	x		x				x					yes	ITS2	cordinates
PubMed	Distribution of individual members of the mosquito Anopheles maculipennis complex in Germany identified by newly developed real-time PCR assays	Lühken R, Czajka C, Steinke S, Jöst H, Schmidt-Chanasit J, Pfitzner W, Becker N, Kiel E, Krüger A, Tannich E.	Med Vet Entomol	10.1111/mve.12161	2016	Germany	2010-2013	yes	no	no	no	yes	sl	yes	no	no	no		no		no	no		yes			x	x		x			x	x					yes	ITS2	country
PubMed	Distribution of mosquito species in areas with high and low incidence of classic Kaposi's sarcoma and seroprevalence for HHV-8	Ascoli V, Facchinelli L, Valerio L, Zucchetto A, Dal Maso L, Coluzzi M.	Med Vet Entomol	10.1111/j.1365-2915.2006.00624.x	2006	Italy	2004	no	no	no	no	no		no	yes	yes	yes	sl	no		no	no		yes	x			x							x				no		area-zone
PubMed	Distribution of 'promoter' sandflies associated with incidence of classic Kaposi's sarcoma	Ascoli V, Senis G, Zucchetto A, Valerio L, Facchinelli L, Budroni M, Dal Maso L, Coluzzi M.	Med Vet Entomol	10.1111/j.1365-2915.2009.00811.x	2009	Italy	2006	no	no	no	no	no		no	yes	yes	no		no		no	yes		no	x			x					x						no		area-zone
Web of Science	Distribution pattern and molecular identification of Anopheles maculipennis complex in eight river basins of Anatolia, Turkey	Sevgili, Emel; Simsek, Fatih Mehmet	NORTH-WESTERN JOURNAL OF ZOOLOGY		2012	Turkey	2007-2008	no	no	yes	no	no		yes	no	no	no		no		yes	no		no			x	x	x	x		x							yes	ITS2	area-zone
PubMed	Diversity and ecology survey of mosquitoes potential vectors in Belgian equestrian farms: A threat prevention of mosquito-borne equine arboviruses	Boukraa S, de La Grandiere MA, Bawin T, Raharimalala FN, Zimmer JY, Haubruge E, Thiry E, Francis F.	Prev Vet Med	10.1016/j.prevetmed.2015.12.013	2016	Belgium	2011-2012	no	no	no	no	no		no	yes	yes	yes	sl	no		no	no		yes			x	x		x				x					no		cordinates
other resource	Diversity and seasonal abundances of mosquitoes at potential arboviral transmission sites in two different climate zones in Switzerland	Wagner, S.; Guidi, V.; Torgerson, P. R.; Mathis, A.; Schaffner, F.	Vet Ital	10.1111/mve.12292	2018	Switzerland	2012-2014	no	no	no	no	no		no	yes	yes	yes	sl	no		no	no		yes			x	x		x	x		x						no		cordinates
other resource	Diversity of mosquitoes (Diptera Culicidae) in protected natural parks from Valencian Autonomous Region (Eastern Spain)	Bernués-Bañeres A. and Jiménez-Peydró R.	Med Vet Entomol	nd	2013	Spain	2008-2011	yes	no	no	no	no		yes	no	no	yes	An. claviger s.s., An. petragnani	no		no	no	An. marteri	yes		x		x		x									no		area-zone
PubMed	DNA identification of species of the Anopheles maculipennis complex and first record of An. daciae in Belgium	Smitz N, De Wolf K, Gheysen A, Deblauwe I, Vanslembrouck A, Meganck K, De Witte J, Schneider A, Verlé I, Dekoninck W, Gombeer S, Vanderheyden A, De Meyer M, Backeljau T, Müller R, Van Bortel W.	Med Vet Entomol	10.1111/mve.12519	2021	Belgium	2007-2019	yes	no	no	no	yes	An. daciae sp. inq., An messeae	yes	no	no	no		no		no	no		yes			x	x		x				x					yes	ITS2, COI	cordinates
Web of Science	Dynamics of Malaria Mosquito Species Composition in Siberian Populations Detected by Restriction Analysis	Vaulin, O. V.; Karagodin, D. A.; Zakharov, I. K.; Baricheva, E. M.	RUSSIAN JOURNAL OF GENETICS	10.1134/S1022795418070153	2018	Russia	2010-2016	no	no	no	no	yes	An. daciae, An. messeae	no	no	yes	no		no		no	no	An. beklemishevi	no		x		x		x									yes	ITS2 (Beebe et al., 1995)	area-zone
other resource	Dynamics of the Composition of the Fauna of Mosquitoes (Diptera, Culicidae) in Parks of Yekaterinburg	Nekrasova L.S. et al.	Parasites Vectors	10.1134/S1067413616020090	2016	Russia	2012-2013	no	no	no	no	yes	sl	no	no	no	yes	sl	no		no	no		yes	x			x									x		no		cordinates
other resource	Ecological Surveillance for West Nile in Catalonia (Spain), Learning from a Five-Year Period of Follow-up	Alba A. et al.	International Journal of Mosquito Research	10.1111/zph.12048	2012	Spain	2007-2011	yes	no	no	no	no		no	no	no	no		yes	sl	no	no		no	x			x					x	x			x		no		area-zone
other resource	Ecology of Anopheles mosquitoes in Belgrade area: Estimating vector potential for malaria retransmission	Dakic Z. et al	J Med Entomol	10.2298/AVB0806603D	2008	Serbia	2003	yes	no	no	no	yes	sl	yes	no	yes	no		no		no	no		yes	x				x			x							no		area-zone
PubMed	Effect of blood meal digestion and DNA extraction protocol on the success of blood meal source determination in the malaria vector Anopheles atroparvus	Martínez-de la Puente J, Ruiz S, Soriguer R, Figuerola J.	Malar J	10.1186/1475-2875-12-109	2013	Spain	2012	yes	no	no	no	no		no	no	no	no		no		no	no		yes	x			x				x	x	x					no		area-zone
PubMed	Effect of different larval rearing temperatures on the productivity (R o) and morphology of the malaria vector Anopheles superpictus Grassi (Diptera: Culicidae) using geometric morphometrics	Aytekin S, Aytekin AM, Alten B.	J Vector Ecol	10.1111/j.1948-7134.2009.00005.x	2009	Turkey	2001	no	no	no	yes	no		no	no	no	no		no		no	no		no	x			nd	nd										no		area-zone
PubMed	Efficacy of aerial ultra-low volume applications of two novel water-based formulations of unsynergized pyrethroids against riceland mosquitoes in Greece	Chaskopoulou A, Latham MD, Pereira RM, Connelly R, Bonds JA, Koehler PG.	J Am Mosq Control Assoc	10.2987/11-6177.1	2011	Greece	2008-2009	no	no	yes	no	no		no	no	no	no		no		no	no		no		x		x		x									no		area-zone
PubMed	Efficacy of mosquito traps for collecting potential West Nile mosquito vectors in a natural Mediterranean wetland	Roiz D, Roussel M, Muñoz J, Ruiz S, Soriguer R, Figuerola J.	Am J Trop Med Hyg	10.4269/ajtmh.2012.11-0326	2012	Spain	2012	yes	no	no	no	no		no	no	no	no		no		no	yes		yes	x			x						x					no		area-zone
other resource	Emergence and daytime resting sites in the malarial mosquito Anopheles hyrcanus (Culicidae) from the Daghestan lowland.	Gadzhieva S.S:	Royal Irish Academy	10.1134/S0013873807090217	2007	Russia	2004-2006	no	no	no	no	no		no	no	no	no		yes	sl	no	no		yes			x	x	x	x		x	x				x	x	no		area-zone
Web of Science	Enhanced West Nile virus surveillance in the North Kent marshes, UK	Vaux, Alexander G. C.; Gibson, Gabriella; Hernandez-Triana, Luis M.; Cheke, Robert A.; McCracken, Fiona; Jeffries, Claire L.; Horton, Daniel L.; Springate, Simon; Johnson, Nicholas; Fooks, Anthony R.; Leach, Steve; Medlock, Jolyon M.	PARASITES & VECTORS	10.1186/s13071-015-0705-9	2015	United Kingdom	2012-2013	no	no	no	no	no		no	yes	yes	yes	sl	no		no	no		yes			x	x		x				x					no		cordinates
other resource	Entomological Study of the Mosquito Fauna in the Regional Unit of Drama, Region of East Macedonia-Thrace, Greece (2015 to 2016)	Beleri S. et al.	Przegla̧d Epidemiologiczny	10.1089/vbz.2017.2113	2009	Greece	2015-2016	no	no	yes	no	no		yes	no	no	yes	sl	no		no	no		yes			x	x		x	x		x	x					yes	primer pairs (5,8S/28S and C1-J-1718/C1-N-219) and restriction fragment length polymorphism (RFLP)	cordinates
other resource	Entomological surveillance in a recent autochthonous malaria area of Spain	Bueno-Marí R. et al.	J Med Entomol	nd	2012	Spain	2011	yes	no	no	no	no		no	no	no	no		no		no	no		yes		x		x		x									no		cordinates
other resource	Entomological surveillance of Zika virus in Sardinia, Italy, 2016	Foxi C. et al.	Med Vet Entomol	10.12834/VetIt.1303.7208.2	2018	Italy	2016	no	yes	no	no	no		no	no	no	no		no		no	yes		yes	x			x						x					no		area-zone
PubMed	Establishment of Culex modestus in Belgium and a Glance into the Virome of Belgian Mosquito Species	Wang L, Rosales Rosas AL, De Coninck L, Shi C, Bouckaert J, Matthijnssens J, Delang L.	mSphere	10.1128/mSphere.01229-20	2021	Belgium	2019	no	no	no	no	no		no	yes	no	no		no		no	no		yes	x			x						x					yes	COI	cordinates
other resource	Evaluating the feeding preferences of West Nile virus mosquito vectors using bird-baited traps	Llopis, Isis Victoriano; Tomassone, Laura; Grego, Elena; Serrano, Emmanuel; Mosca, Andrea; Vaschetti, Gabriella; Andrade, Daniela; Rossi, Luca	European Mosquito Bulletin	10.1186/s13071-016-1744-6	2016	Italy	2014	no	no	no	no	no		no	no	yes	no		no		no	no		yes	x			x										x	no		cordinates
PubMed	Evaluation of potential West Nile virus vectors in Volgograd region, Russia, 2003 (Diptera: Culicidae): species composition, bloodmeal host utilization, and virus infection rates of mosquitoes	Fyodorova MV, Savage HM, Lopatina JV, Bulgakova TA, Ivanitsky AV, Platonova OV, Platonov AE.	J Med Entomol	10.1603/0022-2585(2006)43[552:eopwnv]2.0.co;2	2006	Russia	2003	no	no	no	no	yes	sl	no	no	no	yes	sl	no		no	no		yes	x			x	x			x							no		area-zone
Web of Science	Evaluation of species composition and seasonal dynamics of mosquito larvae in the Kosice Basin during 2010 and 2011	Bockova, Eva; Kocisova, Alica; Hlavata, Helena	BIOLOGIA	10.2478/s11756-013-0150-1	2013	Slovakia	2011	no	no	no	no	no		no	no	yes	no		no		no	no		yes		x		x		x									no		area-zone
Web of Science	Evaluation of the VecTest (TM) Malaria Antigen Panel Assay using Anopheles sacharovi Specimens in an Endemic Area, Sanliurfa Province, Turkey	Simsek, Fatih Mehmet; Kaynas, Sinan; Toz, Seray Ozensoy; Ozbel, Yusuf; Alten, Bulent; Chan, Adeline S. T.	KAFKAS UNIVERSITESI VETERINER FAKULTESI DERGISI	nd	2010	Turkey	2004	no	no	yes	no	no		no	no	no	no		no		no	no		no	x			x					x						no		area-zone/cordinates
PubMed	Expansion of Anopheles maculipennis s.s. (Diptera: Culicidae) to northeastern Europe and northwestern Asia: causes and consequences	Novikov YM, Vaulin OV.	Parasit Vectors	10.1186/1756-3305-7-389	2014	Russia	1973-2012	no	no	no	no	yes	sl	yes	no	no	no		no		no	no	An. beklemishevi	no			x	x	x	x		x							yes	ITS2	cordinates
PubMed	Field application of MALDI-TOF MS on mosquito larvae identification	Nebbak A, Koumare S, Willcox AC, Berenger JM, Raoult D, Almeras L, Parola P.	Parasitology	10.1017/S0031182017001354	2018	France	2015	no	no	no	no	no		no	no	yes	no		no		no	no		yes		x		x		x									no		cordinates
other resource	Field evaluation of a new surveillance trap in Sweden.	Blackmore MS, Dahl C.	Int J Environ Res Public Health	nd	2002	Sweden	1998	no	no	no	no	no		no	no	yes	yes	sl	no		no	no		no	x			x					x	x					no		area-zone
Web of Science	Field evaluation of baited traps for surveillance of Aedes japonicus japonicus in Switzerland	Balestrino, F.; Schaffner, F.; Forgia, D. L.; Paslaru, A. I.; Torgerson, P. R.; Mathis, A.; Veronesi, E.	Med Vet Entomol	10.1111/mve.12152	2016	Switzerland	2014	no	no	no	no	no		no	yes	yes	no		no		no	no		yes	x			x					x	x					no		cordinates
other resource	Field evaluation of four widely used mosquito traps in Central Europe	Luehken, Renke; Pfitzner, Wolf Peter; Boerstler, Jessica; Garms, Rolf; Huber, Katrin; Schork, Nino; Steinke, Sonja; Kiel, Ellen; Becker, Norbert; Tannich, Egbert; Krueger, Andreas	Transbound Emerg Dis	10.1186/1756-3305-7-268	2014	Germany	2012-2013	no	no	no	no	no		no	yes	yes	yes	sl	no		no	no		yes	x			x					x	x					no		country
PubMed	Finding of Anopheles (Anopheles) hyrcanus (Pallas, 1771) (Diptera, Culicidae) during the entomological surveillance for West Nile virus in Umbria, Italy	Toma L, Catalani M, Catalano A, Goffredo M, Romi R, Di Luca M.	Vet Ital	10.12834/VetIt.668.3283.3	2017	Italy	2013	yes	no	no	no	no		yes	no	yes	yes	sl	yes	sl	yes	no		yes	x			x					x	x	x				yes	ITS2	area-zone
PubMed	First molecular identification of mosquito vectors of Dirofilaria immitis in continental Portugal	Ferreira CA, de Pinho Mixão V, Novo MT, Calado MM, Gonçalves LA, Belo SM, de Almeida AP.	Parasit Vectors	10.1186/s13071-015-0760-2	2015	Portugal	2011-2013	no	no	no	no	no		no	no	yes	yes	sl	no		no	no		yes	x			x	x			x			x		x		no		area-zone
PubMed	First neuroinvasive human case of West Nile Disease in Southern Italy: Results of the 'One Health' approach	Macaluso G, Gucciardi F, Guercio A, Blanda V, La Russa F, Torina A, Mira F, Bella SD, Lastra A, Giacchino I, Castronovo C, Vitale G, Purpari G.	Vet Med Sci	10.1002/vms3.591	2021	Italy	2016	no	no	no	no	no		no	no	yes	no		no		no	no		yes	x			x					x	x					no		cordinates
PubMed	First record and morphological characterization of an established population of Aedes (Hulecoeteomyia) koreicus (Diptera: Culicidae) in Germany	Pfitzner WP, Lehner A, Hoffmann D, Czajka C, Becker N.	Parasit Vectors	10.1186/s13071-018-3199-4	2018	Germany	2017	no	no	no	no	no		no	yes	no	no		no		no	no		yes		x		x			x								no		area-zone
PubMed	First record of Aedes (Stegomyia) albopictus in Belgium	Schaffner F, Van Bortel W, Coosemans M.	J Am Mosq Control Assoc		2004	Belgium	2000	no	no	no	no	no		no	yes	no	no		no		no	no		no		x		x		x									no		cordinates
PubMed	First record of Anopheles daciae (Linton, Nicolescu & Harbach, 2004) in Poland	Rydzanicz K, Czułowska A, Manz C, Jawień P.	J Vector Ecol	10.1111/jvec.12257	2017	Poland	2015	no	no	no	no	yes	An. daciae, An. messeae	yes	yes	yes	yes	sl	no		no	no		yes	x			x						x					yes	ITS2	cordinates
Web of Science	First record of mermithid larva (Nematoda: Mermithidae) in Anopheles maculipennis complex (Diptera: Culicidae) imago in Central-Europe	Saringer-Kenyeres, Marcell; Kenyeres, Zoltan; Foldvari, Gabor; Majoros, Gabor	BIOLOGIA	10.1515/biolog-2017-0137	2017	Hungary	2012-2014	no	no	no	no	no		no	no	yes	yes	sl	yes	sl	no	no		yes	x			x	x			x	x	x					no		area-zone
PubMed	First record of the disease vector Anopheles hyrcanus in Austria	Lebl K, Nischler EM, Walter M, Brugger K, Rubel F.	J Am Mosq Control Assoc	10.2987/12-6282.1	2013	Austria	2012	no	no	no	no	no		no	no	no	no		yes	sl	no	no		yes	x			x							x				no		area-zone
Pubmed	First records of Anopheles (Anopheles) plumbeus Stephens, 1828 and Culex (Culex) torrentium Martini, 1925 (Diptera: Culicidae) in Galicia (NW Spain)	Martínez-Barciela Y, Martínez JMP, Torres MIS, Ortega ÁP, González JCO, González JG.	J Vector Ecol	10.1111/jvec.12401	2020	Spain	2017-2019	no	no	no	no	no		no	yes	no	no		no		no	no		yes			x	x			x		x	x					no		area-zone
PubMed	First report on entomological field activities for the surveillance of West Nile disease in Italy	Toma L, Cipriani M, Goffredo M, Romi R, Lelli R.	Vet Ital		2008	Italy	2003-2007	no	no	no	no	no		no	yes	yes	yes	sl	no		no	yes		yes			x	x	x	x		x	x					x	no		area-zone
PubMed	Frequency tuning of individual auditory receptors in female mosquitoes (Diptera, Culicidae)	Lapshin DN, Vorontsov DD.	J Insect Physiol	10.1016/j.jinsphys.2013.05.010	2013	Russia	nd	no	no	no	no	yes	sl	no	no	no	no		no		no	no		no	x			x				x							no		area-zone
other resource	Further reports of Anopheles algeriensis Theobald, 1903 (Diptera: Culicidae) in Germany, with evidence of local mass development.	Tippelt L, Walther D, Scheuch DE, Schäfer M, Kampen H.	Medical Sciences	10.1007/s00436-018-5938-z	2018	Germany	2015-2017	no	no	no	no	yes	sl	no	yes	yes	yes	An. claviger ss	no		no	yes		yes			x	x		x				x					no		area-zone
PubMed	Genetic and phenotypic variation of the malaria vector Anopheles atroparvus in southern Europe	Vicente JL, Sousa CA, Alten B, Caglar SS, Falcutá E, Latorre JM, Toty C, Barré H, Demirci B, Di Luca M, Toma L, Alves R, Salgueiro P, Silva TL, Bargues MD, Mas-Coma S, Boccolini D, Romi R, Nicolescu G, do Rosário VE, Ozer N, Fontenille D, Pinto J.	Malar J	10.1186/1475-2875-10-5	2011	Romania, Italy, France, Spain and Portugal	2006-2008	yes	no	no	no	no		yes	no	no	no		no		no	no		yes	x				x			x							yes	ITS2	area-zone
PubMed	Geographic differentiation of life table attributes among Anopheles sacharovi (Diptera: Culicidae) populations in Turkey	Yurttas H, Alten B.	J Vector Ecol	10.3376/1081-1710(2006)31[275:gdolta]2.0.co;2	2006	Turkey	nd	no	no	yes	no	no		no	no	no	no		no		no	no		yes	x			x	x			x	x					x	no		area-zone
PubMed	Horse-, bird-, and human-seeking behavior and seasonal abundance of mosquitoes in a West Nile virus focus of southern France	Balenghien T, Fouque F, Sabatier P, Bicout DJ.	J Med Entomol	10.1603/0022-2585(2006)43[936:hbahba]2.0.co;2	2006	France	2004	no	no	no	no	no		no	yes	yes	no		yes	sl	no	no		yes	x			x									x	x	no		area-zone
other resource	Host preferences in host-seeking and blood-fed mosquitoes in Switzerland	SCHÖNENBERGER A.C. et al.	PERIODICUM BIOLOGORUM	10.1111/mve.12155	2016	Switzerland	2014	no	no	no	no	no		no	no	yes	yes	sl	no		no	no		yes	x			x	x			x	x	x			x	x	no		cordinates
PubMed	Host-feeding patterns of Culex pipiens and other potential mosquito vectors (Diptera: Culicidae) of West Nile virus (Flaviviridae) collected in Portugal	Osório HC, Zé-Zé L, Alves MJ.	J Med Entomol	10.1603/me11184	2012	Portugal	2007-2010	no	no	no	no	no		no	no	yes	no		no		no	no		yes	x			x							x				no		country
other resource	Host-feeding patterns of mosquito species in Germany	Börstler J. et al.	Acta Zoologica Universitatis Comenianae	10.1186/s13071-016-1597-z	2016	Germany	2012, 2015	no	no	no	no	no		no	yes	yes	yes	sl	no		no	no		yes	x			x	x			x	x	x			x		no		country
other resource	How often do mosquitoes bite humans in southern England? A standardised summer trial at four sites reveals spatial, temporal and site-related variation in biting rates.	Brugman VA, England ME, Stoner J, Tugwell L, Harrup LE, Wilson AJ, Medlock JM, Logan JG, Fooks AR, Mertens PPC, Johnson N, Carpenter S.	European Mosquito Bulletin	10.1186/s13071-017-2360-9	2017	United Kingdom	2013	yes	no	no	no	yes	An. daciae/messeae	no	yes	yes	yes	sl	no		no	no		yes	x			x									x		yes	ITS2	area-zone
PubMed	Human-induced expanded distribution of Anopheles plumbeus, experimental vector of West Nile virus and a potential vector of human malaria in Belgium	Dekoninck W, Hendrickx F, Vasn Bortel W, Versteirt V, Coosemans M, Damiens D, Hance T, De Clercq EM, Hendrickx G, Schaffner F, Grootaert P.	J Med Entomol	10.1603/me10235	2011	Belgium	2007-2009	no	no	no	no	no		no	yes	no	no		no		no	no		no	x			x						x					no		country
PubMed	Identification of Anopheles daciae in Germany through ITS2 sequencing	Weitzel T, Gauch C, Becker N.	Parasitol Res	10.1007/s00436-012-3102-8	2012	Germany	2007	no	no	no	no	yes	An. daciae, An. messeae	no	no	no	no		no		no	no		yes			x	x		x				x					yes	ITS2	area-zone
PubMed	Identification of Belgian mosquito species (Diptera: Culicidae) by DNA barcoding	Versteirt V, Nagy ZT, Roelants P, Denis L, Breman FC, Damiens D, Dekoninck W, Backeljau T, Coosemans M, Van Bortel W.	Mol Ecol Resour	10.1111/1755-0998.12318	2015	Belgium	2007-2008	no	no	no	no	yes	sl	yes	yes	no	no		no		no	no		yes	x			x						x					yes	ITS2	country
PubMed	Identification of the sibling species of the Anopheles maculipennis complex by heteroduplex analysis	Romi R, Boccolini D, Di Luca M, La Rosa G, Marinucci M.	Insect Mol Biol	10.1046/j.1365-2583.2000.00213.x	2000	Italy, Armenia, Russia; Turkey	nd	yes	yes	yes	no	yes	sl	yes	no	no	no		no		yes	no		yes	x			nd	nd										yes	ITS2 Porter & Collins (1991) and Collins & Paskewitz (1996).	area-zone
PubMed	Impact of environmental changes and human-related factors on the potential malaria vector, Anopheles labranchiae (Diptera: Culicidae), in Maremma, Central Italy	Boccolini D, Toma L, Di Luca M, Severini F, Cocchi M, Bella A, Massa A, Mancini Barbieri F, Bongiorno G, Angeli L, Pontuale G, Raffaelli I, Fausto AM, Tamburro A, Romi R.	J Med Entomol	10.1603/me11252	2012	Italy	2005-2009	yes	yes	no	no	no		yes	no	no	no		no		yes	no		yes			x	x	x	x		x					x		yes	ITS2	cordinates
other resource	Impact of environmental factors on Anopheles maculipennis complex (Diptera: Culicidae) populations in three localities of Turkey	Akiner M.M. and Eksi E.	Turkish Journal of Zoology	nd	2016	Turkey	2004-2009	no	no	yes	no	no		yes	no	yes	no		no		yes	no		yes	x				x			x							yes	ITS2	cordinates
Web of Science	Increased presence of the thermophilic mosquitoes and potential vectors Anopheles hyrcanus (Pallas 1771) and Culex modestus Ficalbi 1889 in Central Europe's lower Dyje River basin (South Moravia, Czech Republic)	Sebesta, Oldrich; Gelbic, Ivan	ANNALES DE LA SOCIETE ENTOMOLOGIQUE DE FRANCE	10.1080/00379271.2015.1123118	2015	Czech Republic	2008-2013	no	no	no	no	no		no	no	yes	yes	sl	yes	sl	no	no		yes	x			x						x					no		cordinates
PubMed	Individual cases of autochthonous malaria in Evros Province, northern Greece: entomological aspects	Kampen H, Proft J, Etti S, Maltezos E, Pagonaki M, Maier WA, Seitz HM.	Parasitol Res	10.1007/s00436-002-0746-9	2003	Greece	1997-1999	no	no	yes	yes	no	An. daciae, An. messeae	yes	no	no	yes	sl	no		yes	no		yes			x	x	x	x		x							yes	ITS2	area-zone
PubMed	Individual identification of endangered species using mosquito blood meals: a proof-of-concept study in Iberian lynx	Martínez-de la Puente J, Méndez M, Ruiz S, Godoy JA, Soriguer RC, Figuerola J.	Parasitol Res	10.1007/s00436-015-4343-0	2015	Spain	2012	yes	no	no	no	no		no	no	no	no		no		no	no		yes	x				x			x							no		area-zone
PubMed	Initial and residual activity of VectoBac 12 AS, VectoBac WDG, and VectoLex WDG for control of mosquitoes in Ararat Valley, Turkey	Aldemir A.	J Am Mosq Control Assoc	10.2987/08-5836.1	2009	Turkey	2006	no	no	no	no	no		no	no	yes	no		no		no	no		yes		x		x		x									no		area-zone
PubMed	Intragenomic heterogeneity of rDNA internal transcribed spacer 2 in Anopheles messeae (Diptera: Culicidae)	Bezzhonova OV, Goryacheva II.	J Med Entomol	10.1603/0022-2585(2008)45[337:ihorit]2.0.co;2	2008	Russia	2004-2005	no	no	no	no	yes	sl	no	no	no	no		no		no	no		no			x	nd	nd										yes	ITS2-RFLP	area-zone/cordinates
PubMed	Intrapopulation polymorphism in Anopheles messeae (An. maculipennis complex) inferred by molecular analysis	Di Luca M, Boccolini D, Marinuccil M, Romi R.	J Med Entomol	10.1603/0022-2585-41.4.582	2004	Netherlands, Italy, United Kingdom, Former Yugoslavia, Kazakhstan, Azerbaijan, France, Armenia, Turkey	1986-2002	no	yes	yes	no	yes	sl	yes	no	no	no		no		yes	no		yes			x	nd	nd										yes	ITS2-COI	area-zone
other resource	Introduction and Establishment of the Exotic Mosquito Species Aedes japonicus japonicus (Diptera: Culicidae) in Belgium	VERSTEIRT V. et al.	Med Vet Entomol	10.1603/033.046.0632	2009	Belgium	2002-2004, 2007-2008	no	no	no	no	no		no	yes	yes	yes	sl	no		no	no		yes			x	x		x			x	x			x		no		cordinates
Web of Science	Investigation of mosquito larvae (Diptera, Culicidae) in the coastal area of Dalmatia, Croatia	Romanovic, Milena; Merdic, Enrih	PERIODICUM BIOLOGORUM		2011	Croatia	2001-2004	no	no	no	no	no		no	yes	yes	yes	sl	no		no	no		yes		x		x		x									no		area-zone
PubMed	Investigation on potential malaria vectors (Anopheles spp.) in the Province of Trento, Italy	Tagliapietra V, Arnoldi D, Di Luca M, Toma L, Rizzoli A.	Malar J	10.1186/s12936-019-2785-z	2019	Italy	2008-2018	no	no	no	no	no		yes	yes	yes	yes	sl	no		no	no	Anopheles sp.	yes			x	x		x			x	x					yes	ITS2-COI	area-zone
other resource	Irish Mosquitoes (Diptera: Culicidae): A Checklist of the Species and Their Known Distribution	ASHE P. and CASEY R.J.	European Mosquito Bulletin	nd	1991	Ireland	nd	no	no	no	no	no		no	yes	yes	yes	sl	no		no	yes		no	x			nd	nd										no		area-zone
other resource	Is Culex modestus (Diptera: Culicidae), Vector of West Nile Virus, Spreading in the Dombes Area, France?	Pradel, J. A.; Martin, T.; Rey, D.; Foussadier, R.; Bicout, D. J.	European Mosquito Bulletin	10.1603/033.046.0604	2009	France	2007	no	no	no	no	no		no	no	yes	no		no		no	no		yes		x		x		x									no		area-zone
PubMed	Isolation and full genomic characterization of Batai virus from mosquitoes, Italy 2009	Huhtamo E, Lambert AJ, Costantino S, Servino L, Krizmancic L, Boldorini R, Allegrini S, Grasso I, Korhonen EM, Vapalahti O, Lanciotti RS, Ravanini P.	J Gen Virol	10.1099/vir.0.051359-0	2013	Italy	2009	no	no	no	no	no		no	no	yes	no		no		no	no		no	x			x						x					no		cordinates
PubMed	Isolation and phylogenetic analysis of Batai virus, Germany	Jöst H, Bialonski A, Schmetz C, Günther S, Becker N, Schmidt-Chanasit J.	Am J Trop Med Hyg	10.4269/ajtmh.2011.10-0483	2011	Germany	2009	no	no	no	no	no		no	no	yes	yes	sl	no		no	no		yes	x			x						x					no		cordinates
PubMed	Isolation and phylogenetic analysis of Sindbis viruses from mosquitoes in Germany	Jöst H, Bialonski A, Storch V, Günther S, Becker N, Schmidt-Chanasit J.	J Clin Microbiol	10.1128/JCM.00037-10	2010	Germany	2009	no	no	no	no	no		no	no	yes	yes	sl	no		no	no		yes	x			x						x					no		area-zone
PubMed	Isolation of Tahyna Virus (California Encephalitis Group) From Anopheles hyrcanus (Diptera, Culicidae), a Mosquito Species New to, and Expanding in, Central Europe	Hubalek Z, Sebesta O, Pesko J, Betasova L, Blazejova H, Venclikova K, Rudolf I.	J Med Entomol	10.1603/ME14046	2014	Czech Republic	2013	no	no	no	no	no		no	no	no	no		yes	sl	no	no		yes	x			x							x				no		cordinates
Pubmed	Laboratory colonization and maintenance of Anopheles atroparvus from the Ebro Delta, Spain	Birnberg L, Aranda C, Talavera S, Núñez AI, Escosa R, Busquets N.	Parasit Vectors	10.1186/s13071-020-04268-y	2020	Spain	2017	yes	no	no	no	no		no	no	no	no		no		no	no		no	x				x			x							no		cordinates
PubMed	Landscape Effects on the Presence, Abundance and Diversity of Mosquitoes in Mediterranean Wetlands	Roiz D, Ruiz S, Soriguer R, Figuerola J.	PLoS One	10.1371/journal.pone.0128112	2015	Spain	2010	yes	no	no	no	no		no	no	no	no		no		no	yes		yes	x			x						x					no		area-zone
Web of Science	Landscape structure affects distribution of potential disease vectors (Diptera: Culicidae)	Zittra, Carina; Vitecek, Simon; Obwaller, Adelheid G.; Rossiter, Heidemarie; Eigner, Barbara; Zechmeister, Thomas; Waringer, Johann; Fuehrer, Hans-Peter	PARASITES & VECTORS	10.1186/s13071-017-2140-6	2017	Austria	2014-2015	no	no	no	no	no		no	no	yes	yes	sl	yes	sl	no	no	anopheles sp.	yes	x			x						x					no		area-zone
PubMed	Larval Habitats Diversity and Distribution of the Mosquito (Diptera: Culicidae) Species in the Republic of Moldova	Sulesco TM, Toderas LG, Uspenskaia IG, Toderas IK.	J Med Entomol	10.1093/jme/tjv142	2015	Moldova	2008-2013	yes	no	no	no	yes	sl	yes	yes	yes	no		yes	An. pseudopictus	yes	no		yes		x		x		x									yes	ITS2	country
Web of Science	Late flooding combined with warm autumn - potential possibility for prolongation of transmission of mosquito-borne diseases	Sebesta, Oldrich; Gelbic, Ivan	BIOLOGIA	10.1515/biolog-2016-0155	2016	Czech Republic	2014	no	no	no	no	no		no	no	yes	no		no		no	no		yes	x			x						x					no		area-zone
PubMed	Malaria resurgence risk in southern Europe: climate assessment in an historically endemic area of rice fields at the Mediterranean shore of Spain	Sainz-Elipe S, Latorre JM, Escosa R, Masià M, Fuentes MV, Mas-Coma S, Bargues MD.	Malar J	10.1186/1475-2875-9-221	2010	Spain	2005	yes	no	no	no	no		no	no	no	no		no		no	no		yes			x	x		x			x						no		area-zone
PubMed	Malaria risk in Corsica, former hot spot of malaria in France	Toty C, Barré H, Le Goff G, Larget-Thiéry I, Rahola N, Couret D, Fontenille D.	Malar J	10.1186/1475-2875-9-231	2010	France	2002-2009	no	yes	no	no	no		no	no	no	yes	sl	no		yes	yes		no		x		x		x									yes	ITS2	area-zone
other resource	Malaria transmission in non-endemic areas: case report, review of the literature and implications for public health management.	Zoller T, Naucke TJ, May J, Hoffmeister B, Flick H, Williams CJ, Frank C, Bergmann F, Suttorp N, Mockenhaupt FP.	J Am Mosq Control Assoc	10.1186/1475-2875-8-71	2009	Germany	2007	no	no	no	no	no		no	no	yes	no		no		no	no		yes		x		x		x									no		area-zone
other resource	METHODS OF MOSQUITO PLAGUE CONTROL IN ŚWINOUJŚCIE AREA BASED ON THE ANALYSIS OF SPECIES DISTRIBUTION	Gliniewicz A. et al.	Parasite	nd	2015	Poland	2013	no	no	no	no	no		no	no	yes	no		no		no	no		no			x	x		x				x					no		area-zone
Web of Science	Modelling patterns of mosquito density based on remote sensing images	Lopes, P.; Lourenco, P.; Seixas, J.; Sousa, C.; Novo, T.; Rodrigues, J.; Almeida, A. P. G.	Global Developments in Environmental Earth Observation from Space	nd	2006	Portugal	2001-2004	yes	no	no	no	no		no	no	no	no		no		no	no		yes	x				x			x							no		area-zone
Web of Science	Molecular approach for identification of mosquito species (Diptera: Culicidae) in Province of Alessandria, Piedmont, Italy	Talbalaghi, Asghar; Shaikevich, Elena	EUROPEAN JOURNAL OF ENTOMOLOGY	10.14411/eje.2011.004	2011	Italy	2009	yes	no	yes	no	yes	sl	yes	no	no	no		no		no	no		no			x	x		x				x					yes	ITS2 (Porter & Collins, 1991)	area-zone
PubMed	Molecular approaches for blood meal analysis and species identification of mosquitoes (Insecta: Diptera: Culicidae) in rural locations in southern England, United Kingdom	Hernández-Triana LM, Brugman VA, Prosser SWJ, Weland C, Nikolova N, Thorne L, Marco MF, Fooks AR, Johnson N.	Zootaxa	10.11646/zootaxa.4250.1.5	2017	United Kingdom	2013	yes	no	no	no	yes	An. messeae	no	no	no	no		no		no	no		yes	x				x			x							yes	ITS2-COI	cordinates
PubMed	Molecular characterization of the Anopheles maculipennis complex during surveillance for the 2004 Olympic Games in Athens	Patsoula E, Samanidou-Voyadjoglou A, Spanakos G, Kremastinou J, Nasioulas G, Vakalis NC.	Med Vet Entomol	10.1111/j.1365-2915.2007.00669.x	2007	Greece	2003-2004	no	no	yes	no	no		yes	no	no	no		no		no	no		yes			x	x		x			x						yes	ITS2-COI	area-zone
PubMed	Molecular confirmation of the occurrence in Germany of Anopheles daciae (Diptera, Culicidae)	Kronefeld M, Dittmann M, Zielke D, Werner D, Kampen H.	Parasit Vectors	10.1186/1756-3305-5-250	2012	Germany	2011-2012	yes	no	no	no	yes	An. daciae, An. messeae	yes	no	no	no		no		no	no		yes			x	x	x	x		x							yes	ITS2	area-zone
PubMed	Molecular detection of Dirofilaria immitis, Dirofilaria repens and Setaria tundra in mosquitoes from Germany	Kronefeld M, Kampen H, Sassnau R, Werner D.	Parasit Vectors	10.1186/1756-3305-7-30	2014	Germany	2011-2013	no	no	no	no	yes	An. daciae	no	yes	yes	yes	sl	no		no	no		yes	x			x						x					yes	ITS2-COI	country
other resource	Molecular detection of Setaria tundra (Nematoda: Filarioidea) and an unidentified filarial species in mosquitoes in Germany	Czajka, Christina; Becker, Norbert; Poppert, Sven; Joest, Hanna; Schmidt-Chanasit, Jonas; Krueger, Andreas	Entomol Croat	10.1186/1756-3305-5-14	2012	Germany	2009-2010	no	no	no	no	no		no	yes	yes	yes	sl	no		no	no		yes	x			x						x					no		cordinates
PubMed	Molecular detection of six (endo-) symbiotic bacteria in Belgian mosquitoes: first step towards the selection of appropriate paratransgenesis candidates	Raharimalala FN, Boukraa S, Bawin T, Boyer S, Francis F.	Parasitol Res	10.1007/s00436-015-4873-5	2016	Belgium	2011-2013	no	no	no	no	no		no	yes	yes	yes	sl	no		no	no		yes			x	x		x				x					no		area-zone
other resource	Molecular detection of vector-borne pathogens from mosquitoes collected in two zoological gardens in Germany.	Heym EC, Kampen H, Krone O, Schäfer M, Werner D.	European Mosquito Bulletin	10.1007/s00436-019-06327-5	2019	Germany	2016-2017	no	no	no	no	yes	An. daciae, An. messeae	yes	yes	yes	yes	sl	no		no	no		yes	x			x	x			x		x					yes	ITS2	cordinates
other resource	Molecular detection of Wolbachia pipientis in natural populations of mosquito vectors of Dirofilaria immitis from continental Portugal: first detection in Culex theileri	de Pinho MIXÃO V. de P. et al.	J Vector Ecol	10.1111/mve.12179	2016	Portugal	2011-2013	no	no	no	no	no		no	no	yes	no		no		no	no		yes	x			nd	nd										no		area-zone
PubMed	Molecular evidence for similarity between Anopheles hyrcanus (Diptera: Culicidae) and Anopheles pseudopictus (Diptera: Culicidae), sympatric potential vectors of malaria in France	Ponçon N, Toty C, Kengne P, Alten B, Fontenille D.	J Med Entomol	10.1603/0022-2585(2008)45[576:mefsba]2.0.co;2	2008	France-Turkey	nd	no	no	no	no	no		no	no	no	no		yes	An. hyrcanus ss, An. pseudopictus, intermediate form	no	no		yes	x			x					x		x				yes	ITS2, D3, COI, COII	area-zone
Web of Science	Molecular identification and distribution of Anopheles maculipennis complex in the Mediterranean region of Turkey	Simsek, Fatih Mehmet; Ulger, Celal; Akiner, Mustafa Muhammed; Tuncay, Serap Senol; Kiremit, Ferhat; Bardakci, Fevzi	BIOCHEMICAL SYSTEMATICS AND ECOLOGY	10.1016/j.bse.2011.08.010	2011	Turkey	2007-2009	no	no	yes	no	no		yes	no	no	no		no		yes	no		yes	x				x			x							yes	ITS2	area-zone
PubMed	Molecular Investigation of Francisella-Like Endosymbiont in Ticks and Francisella tularensis in Ixodid Ticks and Mosquitoes in Turkey	Duzlu O, Yildirim A, Inci A, Gumussoy KS, Ciloglu A, Onder Z.	Vector Borne Zoonotic Dis	10.1089/vbz.2015.1818	2016	Turkey	2005-2013	no	no	no	no	no		no	no	yes	no		no		no	no		no	x			nd	nd										no		area-zone
PubMed	Molecular organization of heterochromatin in malaria mosquitoes of the Anopheles maculipennis subgroup	Grushko OG, Sharakhova MV, Stegnii VN, Sharakhov IV.	Gene	10.1016/j.gene.2009.07.020	2009	Russia	nd	no	no	no	no	yes	sl	no	no	no	no		no		no	no		no	x			nd	nd										yes	Polytene chromosome spreads were prepared according to the standard method (Sharakhov et al., 2002).	area-zone
PubMed	Molecular species identification, host preference and detection of myxoma virus in the Anopheles maculipennis complex (Diptera: Culicidae) in southern England, UK	Brugman VA, Hernández-Triana LM, Prosser SW, Weland C, Westcott DG, Fooks AR, Johnson N.	Parasit Vectors	10.1186/s13071-015-1034-8	2015	United Kingdom	2013	yes	no	no	no	yes	An. messeae	no	no	no	no		no		no	no		yes	x			x	x			x	x				x		yes	ITS2	area-zone
PubMed	Molecular traces of a putative novel insect flavivirus from Anopheles hyrcanus mosquito species in Hungary	Zana B, Kemenesi G, Antal L, Földes F, Oldal M, Bányai K, Jakab F.	Acta Virol	10.4149/av_2017_01_127	2017	Hungary	2013	no	no	no	no	no		no	no	no	no		yes	sl	no	no		yes	x			x							x				no		area-zone
Web of Science	Morphological and molecular characterization of Anopheles (Anopheles) maculipennis Meigen, type species of the genus and nominotypical member of the Maculipennis Complex	Linton, YM; Smith, L; Koliopoulos, G; Samanidou-Voyadjoglou, A; Zounos, AK; Harbach, RE	SYSTEMATIC ENTOMOLOGY	10.1046/j.1365-3113.2003.00198.x	2003	Greece	1996, 1999, 2001	no	no	yes	no	no		no	no	no	no		no		no	no		yes			x	x	x	x		x	x				x		yes	ITS2-COI	area-zone
Web of Science	Morphological and molecular characterization of Anopheles (Anopheles) sacharovi Favre, a primary vector of malaria in the Middle East	Sedaghat, MM; Linton, YM; Nicolescu, G; Smith, L; Koliopoulos, G; Zounos, AK; Oshaghi, MA; Vatandoost, H; Harbach, RE	SYSTEMATIC ENTOMOLOGY	10.1046/j.1365-3113.2003.00211.x	2003	Greece	1999-2001	no	no	no	no	no		yes	no	no	no		no		no	no		yes			x	x		x		x							yes	ITS2-COI	area-zone
PubMed	Mosquito (Diptera: Culicidae) fauna in an area endemic for West Nile virus	Sebesta O, Halouzka J, Hubálek Z, Juricová Z, Rudolf I, Sikutová S, Svobodová P, Reiter P.	J Vector Ecol	10.1111/j.1948-7134.2010.00042.x	2010	Czech Republic	2007-2008	no	no	no	no	yes	sl	yes	yes	yes	yes	sl	yes	sl	no	no		yes	x			x							x			x	no		area-zone
web of Science	Mosquito (Diptera: Culicidae) fauna of the Velyka Dobron' Game Reserve (West Ukraine) with new distribution data and medical risk assessment	Szanyi, K; Nagy, A; Molnar, A; Szabo, LJ; Szanyi, S	TURKISH JOURNAL OF ZOOLOGY	10.3906/zoo-1910-6	2020	Ukraine	2014-2017	yes	no	no	no	yes	sl	yes	yes	no	yes	sl	yes	sl	no	no		yes	x			x				x				mercury vapor lamp (125WHgLi) combined with a large white sheet			no		area-zone
other resource	Mosquito bloodmeal preferences in two zoological gardens in Germany	Heym E.C. et al.	PLoS Negl Trop Dis	10.1111/mve.12350	2019	Germany	2016-2017	no	no	no	no	yes	An. daciae, An. messeae	yes	yes	no	yes	sl	no		no	no		yes	x			x	x			x		x					yes	ITS2	cordinates
PubMed	Mosquito community influences West Nile virus seroprevalence in wild birds: implications for the risk of spillover into human populations	Martínez-de la Puente J, Ferraguti M, Ruiz S, Roiz D, Llorente F, Pérez-Ramírez E, Jiménez-Clavero MÁ, Soriguer R, Figuerola J.	Sci Rep	10.1038/s41598-018-20825-z	2018	Spain	2013	yes	no	no	no	no		no	no	no	no		no		no	no		yes	x			x						x					no		area-zone
other resource	Mosquito prevalence in the Komárno and Nové Zámky regions of southern Slovakia	Jalili N. and Halgoš J.	Research study, Final report, Zurich, Universität Zürich	nd	2004	Slovakia	2001-2003	no	no	no	no	no		no	no	yes	yes	sl	no		no	no		no			x	x		x		x	x				x		no		area-zone
PubMed	Mosquito species involved in the circulation of West Nile and Usutu viruses in Italy	Mancini G, Montarsi F, Calzolari M, Capelli G, Dottori M, Ravagnan S, Lelli D, Chiari M, Santilli A, Quaglia M, Quaglia M, Federici V, Monaco F, Goffredo M, Savini G.	Vet Ital	10.12834/VetIt.114.933.4764.2	2017	Italy	2008-2014	no	no	no	yes	no		no	yes	yes	no		yes	sl	no	yes	Anopheles sp.	yes			x	x	x	x		x	x	x					no		area-zone
other resource	Mosquito Surveillance for Prevention and Control of Emerging Mosquito-Borne Diseases in Portugal — 2008–2014	Osório H.C. et al.	Biologia	10.3390/ijerph111111583	2014	Portugal	2008-2013	no	no	no	no	no		no	yes	yes	yes	sl	no		no	yes		yes	x			x					x	x					no		area-zone/country
other resource	Mosquito Surveillance in Northwestern Italy to Monitor the Occurrence of Tropical Vector-Borne Diseases	Pautasso A. et al.	International Journal of Freshwater Entomology	10.1111/tbed.12123	2013	Italy	2011	no	no	no	no	no		no	yes	yes	yes	sl	no		no	no		yes	x			x						x					no		area-zone
PubMed	Mosquito surveys and West Nile virus screening in two different areas of southern Portugal, 2004-2007	Almeida AP, Freitas FB, Novo MT, Sousa CA, Rodrigues JC, Alves R, Esteves A.	Vector Borne Zoonotic Dis	10.1089/vbz.2009.0245	2010	Portugal	2004-2005, 2007	yes	no	no	no	no		no	no	no	yes	sl	no		no	no		yes	x			x						x					no		cordinates
PubMed	Mosquito Traps: An Innovative, Environmentally Friendly Technique to Control Mosquitoes	Poulin B, Lefebvre G, Muranyi-Kovacs C, Hilaire S.	Int J Environ Res Public Health	10.3390/ijerph14030313	2017	France	2016	no	no	no	no	no		no	no	yes	no		yes	sl	no	no		no	x			x						x			x		no		area-zone
other resource	Mosquitoes ‒ vectors of West Nile Virus in Croatia	Merdić E.	Curr Trop Med Rep	nd	2013	Croatia	2012	no	no	no	no	no		no	no	yes	no		yes	sl	no	no		no	x			x						x					no		area-zone
Web of Science	MOSQUITOES (DIPTERA CULICIDAE) OF FRIULI VENEZIA GIULIA (NORTH-EASTERN ITALY): ANNOTATED CHECKLIST, GEOGRAPHIC DISTRIBUTION AND HABITATS OF PRE-IMAGINAL STAGES	Zamburlini, Renato; Cargnus, Elena; Zandigiacomo, Pietro	REDIA-GIORNALE DI ZOOLOGIA	10.19263/REDIA-102.19.02	2019	Italy	1983-2017	yes	no	no	no	no		no	yes	yes	yes	sl	no		no	no		yes			x	x	x	x		x							no		cordinates
Web of Science	Mosquitoes (Diptera, Culicidae) of the Morava River floodplain, Slovakia	Strelkova, Lucia; Halgos, Jozef	CENTRAL EUROPEAN JOURNAL OF BIOLOGY	10.2478/s11535-012-0061-0	2012	Slovakia	2009-2010	no	no	no	no	no		no	yes	yes	yes	sl	yes	sl	no	no		yes	x			x				x							no		cordinates
PubMed	Mosquitoes (Diptera: Culicidae) and their relevance as disease vectors in the city of Vienna, Austria	Lebl K, Zittra C, Silbermayr K, Obwaller A, Berer D, Brugger K, Walter M, Pinior B, Fuehrer HP, Rubel F.	Parasitol Res	10.1007/s00436-014-4237-6	2015	Austria	2012-2014	no	no	no	no	no		no	yes	yes	no		yes	sl	no	yes		yes	x			x	x			x		x	x				no		area-zone
PubMed	Mosquitoes (Diptera: Culicidae) of metropolitan Hamburg, Germany	Krüger A, Börstler J, Badusche M, Lühken R, Garms R, Tannich E.	Parasitol Res	10.1007/s00436-014-3952-3	2014	Germany	2010-2014	no	no	no	no	yes	sl	yes	yes	no	yes	sl	no		no	yes		yes			x	x		x		x	x	x					yes	ITS2-COI	area-zone
Web of Science	Mosquitoes (Diptera: Culicidae) of the Lower Dyje River Basin (Podyji) at the Czech-Austrian border	Sebesta, Oldrich; Gelbic, Ivan; Minar, Jan	CENTRAL EUROPEAN JOURNAL OF BIOLOGY	10.2478/s11535-012-0013-8	2012	Czech Republic	2009-2011	no	no	no	no	yes	sl	yes	yes	yes	yes	sl	yes	sl	no	no		yes	x			x	x						x				no		area-zone
other resource	Mosquitoes in the Danube Delta: searching for vectors of filarioid helminths and avian malaria.	Ionică AM, Zittra C, Wimmer V, Leitner N, Votýpka J, Modrý D, Mihalca AD, Fuehrer HP.	J Vector Ecol	10.1186/s13071-017-2264-8	2017	Romania	2015	no	no	no	no	no		no	yes	yes	yes	sl	yes	sl	no	no	Anopheles sp.	yes	x			x				x		x					no		area-zone
other resource	Mosquitoes of Istria, a contribution to the knowledge of Croatian mosquito fauna (Diptera, Culicidae)	Merdic E. et al.	Entomol Rev	nd	2008	Croatia	1999-2005	no	no	no	no	no		no	yes	yes	yes	sl	no		no	no		yes			x	x		x		x		x					no		area-zone
PubMed	Mosquitoes of the Anopheles maculipennis group (Diptera: Culicidae) in Romania, with the discovery and formal recognition of a new species based on molecular and morphological evidence	Nicolescu G, Linton YM, Vladimirescu A, Howard TM, Harbach RE.	Bull Entomol Res	10.1079/ber2004330	2004	Romania	2000-2003	yes	no	no	no	yes	An. daciae, An. messeae	yes	no	no	no		no		yes	no		yes	x				x			x							yes	ITS2	cordinates
other resource	Mosquitoes of the genus Anopheles in countries of the WHO European Region having faced a recent resurgence of malaria	World Health Organization	nd	nd	2008	Georgia/Azerbaijan/Armenia	2003-2007	no	no	yes	no	no		yes	no	no	no		no		yes	no		yes			x	x	x	x		x					x		yes	ITS2	country
other resource	MOSQUITOES OF THE IPEĽ RIVER FLOODPLAIN IN THE SURROUNDINGS OF THE ŠAHY TOWN AFTER THE FLOODS IN 1999	BRESTOVSKÝ J. and JALILI N.	European Mosquito Bulletin	nd	2000	Slovakia	1999-2000	no	no	no	no	no		no	no	yes	no		no		no	no		yes			x	x		x							x		no		area-zone
PubMed	Mosquitoes of the Maculipennis complex in Northern Italy	Calzolari M, Desiato R, Albieri A, Bellavia V, Bertola M, Bonilauri P, Callegari E, Canziani S, Lelli D, Mosca A, Mulatti P, Peletto S, Ravagnan S, Roberto P, Torri D, Pombi M, Di Luca M, Montarsi F.	Sci Rep	10.1038/s41598-021-85442-9	2021	Italy	2011, 2013-2019	yes	no	no	no	yes	An. daciae sp. inq., An messeae	yes	no	no	no		no		yes	no		yes			x	x	x	x		x	x	x	x				yes	ITS2, COI	area-zone
Web of Science	National Mosquito (Diptera: Culicidae) Survey in The Netherlands 2010-2013	Ibanez-Justicia, A.; Stroo, A.; Dik, M.; Beeuwkes, J.; Scholte, E. J.	JOURNAL OF MEDICAL ENTOMOLOGY	10.1093/jme/tju058	2015	Netherlands	2010-2013	no	no	no	no	no		no	yes	yes	yes	sl	no		no	no		yes	x			x						x					no		country
PubMed	Nationwide inventory of mosquito biodiversity (Diptera: Culicidae) in Belgium, Europe	Versteirt V, Boyer S, Damiens D, De Clercq EM, Dekoninck W, Ducheyne E, Grootaert P, Garros C, Hance T, Hendrickx G, Coosemans M, Van Bortel W.	Bull Entomol Res	10.1017/S0007485312000521	2013	Belgium	2007-2008	no	no	no	no	yes	sl	yes	yes	yes	yes	sl	no		no	no		yes	x			x						x					yes	ITS2	country
PubMed	Natural vectors of dirofilariasis in rural and urban areas of the Tuscan region, central Italy	Cancrini G, Magi M, Gabrielli S, Arispici M, Tolari F, Dell'Omodarme M, Prati MC.	J Med Entomol	10.1603/0022-2585(2006)43[574:nvodir]2.0.co;2	2006	Italy	2000-2002	no	no	no	no	no		no	no	yes	yes	sl	no		no	no		yes	x			x									x	x	no		area-zone
other resource	New anopheline records from the Valencian Autonomous Region of Eastern Spain (Diptera: Culicidae: Anophelinae)	Bueno-Marí R. and Jimènez-Peydrò R.	JOURNAL OF THE EUROPEAN MOSQUITO CONTROL ASSOCIATION	nd	2010	Spain	2005-2008	yes	no	no	no	no		yes	yes	no	yes	An. claviger s.s., An. petragnani	no		no	yes	An. marteri	yes		x		x		x									no		area-zone
other resource	New records and faunistic data of mosquitoes (Diptera, Culicidae) from Albania, Hungary, Macedonia, Montenegro, and Serbia	TÖRÖK E. et al.	European Mosquito Bulletin	10.3906/zoo-1803-23	2019	Albania, Hungary, Macedonia, Montenegro	2016-2017	no	no	no	no	no		no	yes	yes	yes	sl	no		no	yes		yes			x	x		x		x							no		cordinates
Pubmed	Nine years of mosquito monitoring in Germany, 2011-2019, with an updated inventory of German culicid species	Werner D, Kowalczyk S, Kampen H.	Parasitol Res	10.1007/s00436-020-06775-4	2020	Germany	2019	no	no	no	no	yes	An. daciae, An. messeae	yes	yes	no	yes	An. claviger s.s., An. petragnani	no		no	yes		yes			x	x	x	x				x					yes	ITS2-COI	country
other resource	No evidence for African swine fever virus DNA in haematophagous arthropods collected at wild boar baiting sites in Estonia	Herm et al.	Transbound Emerg Dis	10.1111/tbed.14013	2020	Estonia	2017	no	no	no	no	no		no	no	yes	yes	sl	no		no	no		yes	x			x											no		cordinates
other resource	No evidence for the persistence of Schmallenberg virus in overwintering mosquitoes	Scholte E.J. et al.	JOURNAL OF THE EUROPEAN MOSQUITO CONTROL ASSOCIATION	10.1111/mve.12010	2014	Netherlands	2011-2012	yes	no	no	no	yes	sl	no	no	no	no		no		no	no		yes	x			x	x			x							yes	ITS2	area-zone
Pubmed	Non-imported malaria in Italy: paradigmatic approaches and public health implications following an unusual cluster of cases in 2017	Boccolini D, Menegon M, Di Luca M, Toma L, Severini F, Marucci G, D'Amato S, Caraglia A, Maraglino FP, Rezza G, Romi R, Gradoni L, Severini C; Italian Malaria Surveillance Group.	BMC Public Health	10.1186/s12889-020-08748-9	2020	Italy	2017	no	yes	no	no	yes	sl	yes	no	no	no		no		no	no		yes			x	x	x	x		x			x				yes	ITS2	area-zone
PubMed	Novel virus discovery and genome reconstruction from field RNA samples reveals highly divergent viruses in dipteran hosts	Cook S, Chung BY, Bass D, Moureau G, Tang S, McAlister E, Culverwell CL, Glücksman E, Wang H, Brown TD, Gould EA, Harbach RE, de Lamballerie X, Firth AE.	PLoS One	10.1371/journal.pone.0080720	2013	France	2011	no	no	no	no	no		no	no	yes	no		no		no	no		yes			x	x	x	x		x			x				no		area-zone
other resource	Observations on the taxonomic status of Anopheles subalpinus Hackett & Lewis and An. melanoon Hackett	Linton Y-M. et al.	European Mosquito Bulletin	nd	2002	Greece	1999-2001	no	no	yes	no	no		yes	no	yes	no		no		yes	no		yes			x	x	x	x		x							yes	ITS2	area-zone
PubMed	Occurrence and host preferences of Anopheles maculipennis group mosquitoes in England and Wales	Danabalan R, Monaghan MT, Ponsonby DJ, Linton YM.	Med Vet Entomol	10.1111/mve.12023	2014	United Kingdom	2006	yes	no	no	no	yes	An. daciae, An. messeae	no	no	no	no		no		no	no		yes			x	x	x	x		x							yes	ITS2	cordinates
PubMed	Ongoing activity of Toscana virus genotype A and West Nile virus lineage 1 strains in Turkey: a clinical and field survey	Ocal M, Orsten S, Inkaya AC, Yetim E, Acar NP, Alp S, Kasap OE, Gunay F, Arsava EM, Alten B, Ozkul A, Us D, Niedrig M, Ergunay K.	Zoonoses Public Health	10.1111/zph.12096	2014	Turkey	2012	no	no	no	no	no		no	no	yes	yes	sl	no		no	no		yes	x			x					x						no		cordinates
PubMed	Overwintering of Culex modestus and Other Mosquito Species in a Reedbed Ecosystem, Including Arbovirus Findings	Rudolf I, Šikutová S, Šebesta O, Mendel J, Malenovský I, Kampen H, Medlock J, Schaffner F.	J Am Mosq Control Assoc	10.2987/20-6949.1	2020	Czech Republic	2019	no	no	no	no	no		no	no	no	no		yes	sl	no	no		no	x			x						x					no		cordinates
Pubmed	Oviposition of Aedes japonicus japonicus (Diptera: Culicidae) and associated native species in relation to season, temperature and land use in western Germany	Früh L, Kampen H, Koban MB, Pernat N, Schaub GA, Werner D.	Parasit Vectors	10.1186/s13071-020-04461-z	2020	Germany	2017-2018	no	no	no	no	no		no	yes	no	no		no		no	no		yes		x		x		x									no		area-zone
PubMed	PCR identification and distribution of Anopheles daciae (Diptera, Culicidae) in Germany	Kronefeld M, Werner D, Kampen H.	Parasitol Res	10.1007/s00436-014-3857-1	2014	Germany	2011-2013	yes	no	no	no	yes	An. daciae, An. messeae	yes	no	no	no		no		no	no		yes			x	x	x	x		x							yes	ITS2	cordinates
PubMed	PCR identification of five species from the Anopheles maculipennis complex (Diptera: Culicidae) in North-Eastern Romania	Ivanescu ML, Acatrinei D, Pavel I, Sulesco T, Miron L.	Acta Parasitol	10.1515/ap-2015-0040	2015	Romania	2010-2012	yes	yes	no	no	yes	An. messeae	yes	no	no	no		no		yes	no		yes	x			x				x							yes	ITS2	area-zone
PubMed	Pilot longitudinal mosquito surveillance study in the Danube Delta Biosphere Reserve and the first reports of Anopheles algeriensis Theobald, 1903 and Aedes hungaricus Mihályi, 1955 for Romania	Török E, Tomazatos A, Cadar D, Horváth C, Keresztes L, Jansen S, Becker N, Kaiser A, Popescu O, Schmidt-Chanasit J, Jöst H, Lühken R.	Parasit Vectors	10.1186/s13071-016-1484-7	2016	Romania	2014	no	no	no	no	yes	sl	no	no	yes	no		yes	sl	no	yes		yes	x			x						x					yes	COI	area-zone
other resource	Population dynamic of Aedes vexans and Ochlerotatus sticticus in flooded areas of the River Drava in Osijek, Croatia.	Merdić E, Lovaković T.	Mol Cell Probes	nd	2001	Croatia	1995-2000	no	no	no	no	no		no	no	yes	yes	sl	yes	sl	no	no		no	x			x						x					no		area-zone
PubMed	Population dynamics of pest mosquitoes and potential malaria and West Nile virus vectors in relation to climatic factors and human activities in the Camargue, France	Ponçon N, Toty C, L'ambert G, le Goff G, Brengues C, Schaffner F, Fontenille D.	Med Vet Entomol	10.1111/j.1365-2915.2007.00701.x	2007	France	2005	yes	no	no	no	no		no	no	no	no		yes	sl	yes	yes		yes	x			x							x				yes	ITS2	area-zone
Pubmed	Population dynamics, pathogen detection and insecticide resistance of mosquito and sand fly in refugee camps, Greece	Fotakis EA, Giantsis IA, Castells Sierra J, Tanti F, Balaska S, Mavridis K, Kourtidis S, Vontas J, Chaskopoulou A.	Infect Dis Poverty	10.1186/s40249-020-0635-4	2020	Greece	2017	no	no	yes	no	no		yes	no	no	yes	sl	yes	sl	no	no		yes			x	x		x					x				yes	ITS2-COI	area-zone
PubMed	Potential mosquito (Diptera:Culicidae) vector of Dirofilaria repens and Dirofilaria immitis in urban areas of Eastern Slovakia	Bocková E, Iglódyová A, Kočišová A.	Parasitol Res	10.1007/s00436-015-4692-8	2015	Slovakia	2015	no	no	no	no	no		no	no	yes	no		no		no	no		yes	x			x						x					no		cordinates
PubMed	Potential mosquito vectors of arboviruses in Portugal: species, distribution, abundance and West Nile infection	Almeida AP, Galão RP, Sousa CA, Novo MT, Parreira R, Pinto J, Piedade J, Esteves A.	Trans R Soc Trop Med Hyg	10.1016/j.trstmh.2008.03.011	2008	Portugal	2001-2004	no	no	no	no	no		no	yes	yes	yes	sl	no		no	no		yes	x			x	x			x			x		x		no		area-zone
Pubmed	Potential Mosquito Vectors of Dirofilaria immitis and Dirofilaira repens (Spirurida: Onchocercidae) in Aras Valley, Turkey	Demirci B, Bedir H, Taskin Tasci G, Vatansever Z.	J Med Entomol	10.1093/jme/tjaa233	2020	Turkey	2012-2014	no	no	no	no	no		no	no	yes	no		yes	sl	no	no		yes	x			x	x			x	x						no		area-zone
PubMed	Potential vectors of West Nile virus following an equine disease outbreak in Italy	Romi R, Pontuale G, CIufolini MG, Fiorentini G, Marchi A, Nicoletti L, Cocchi M, Tamburro A.	Med Vet Entomol	10.1111/j.1365-2915.2004.0478.x	2004	Italy	2000-2002	yes	no	no	no	no		yes	yes	no	no		no		no	no		yes			x	x	x	x		x	x	x			x		yes	ITS2	area-zone
other resource	Preliminary studies on the mosquito fauna of Luxembourg	Beck M. et al.	HealthMED	nd	2003	Luxemburg	2001	no	no	no	no	no		no	yes	yes	yes	sl	no		no	no		yes			x	x		x				x			x		no		cordinates
PubMed	Presence of the mosquito Anopheles hyrcanus in South Moravia, Czech Republic	Sebesta O, Rettich F, Minár J, Halouzka J, Hubálek Z, Juricová Z, Rudolf I, Sikutová S, Gelbic I, Reiter P.	Med Vet Entomol	10.1111/j.1365-2915.2009.00810.x	2009	Czech Republic	2007-2008	no	no	no	no	yes	sl	no	yes	yes	yes	sl	yes	An. pseudopictus	no	no	Anopheles sp.	yes	x			x							x				no		area-zone
PubMed	Present habitat suitability for Anopheles atroparvus (Diptera, Culicidae) and its coincidence with former malaria areas in mainland Portugal	Capinha C, Gomes E, Reis E, Rocha J, Sousa CA, do Rosário VE, Almeida AP.	Geospat Health	10.4081/gh.2009.219	2009	Portugal	2001-2003	no	no	no	no	no		no	no	yes	no		no		no	no		no	x				x			x							no		country
other resource	Probable autochthonous introduced malaria cases in Italy in 2009-2011 and the risk of local vector-borne trasmission	Romi R, Boccolini D, Menegon M, Rezza G.	Int J Infect Dis	nd	2012	Italy	2009, 2011	no	yes	no	no	no		yes	no	no	no		no		no	no		yes			x		x	x		x							yes	ITS2	area-zone
web of Science	Projected shifts in the distribution of malaria vectors due to climate change	Karypidou, MC; Almpanidou, V; Tompkins, AM; Mazaris, AD; Gewehr, S; Mourelatos, S; Katragkou, E	CLIMATIC CHANGE	10.1007/s10584-020-02926-9	2020	Greece	2011-2016	no	no	yes	no	no		no	no	no	no		no		no	no		yes	x			x							x				no		area-zone
PubMed	RDNA sequences of Anopheles species from the Iberian Peninsula and an evaluation of the 18S rRNA gene as phylogenetic marker in anophelinae	Bargues MD, Latorre JM, Morchon R, Simon F, Escosa R, Aranda C, Sainz S, Fuentes MV, Mas-Coma S.	J Med Entomol	10.1603/0022-2585(2006)43[508:rsoasf]2.0.co;2	2006	Spain	nd	yes	no	no	no	no		no	yes	no	no		no		no	no		yes	x			nd	nd										yes	ITS2 e 18S	area-zone
other resource	Rediscovery of Anopheles algeriensis Theob. (Diptera: Culicidae) in Germany after half a century	Krüger A. and Tannich E.	PLoS ONE	nd	2016	Germany	2013	no	no	no	no	no		no	no	yes	yes	sl	no		no	yes		yes		x		x		x									no		area-zone
PubMed	Re-examination of the taxonomic status of Anopheles hyrcanus and An. pseudopictus using a multilocus genetic approach	Miaoulis M, Giantsis IA, Schaffner F, Chaskopoulou A.	J Vector Ecol	10.1111/jvec.12297	2018	Greece, France, Czech Republic	2016-2017	no	no	no	no	no		no	no	no	no		yes	An. hyrcanus ss, An. pseudopictus	no	no		yes	x			x							x				yes	28S, COI and the ND4	country
other resource	Reintroduction of the invasive mosquito species Aedes albopictus in Belgium in July 2013	Boukraa S. et al.	Parasitol Res	10.1051/parasite/2013054	2013	Belgium	2013	no	no	no	no	no		no	yes	no	no		no		no	no		no			x	x		x		x		x					no		cordinates
Web of Science	Response of mosquitoes to different synthetic and natural olfactory attractants (Diptera : Culicidae)	Merdic, Enrih; Krcmar, Stjepan; Bogojevic, Mirta Sudaric; Jelicic, Zeljka	ENTOMOLOGIA GENERALIS	nd	2007	Croatia	2006	no	no	no	no	yes	sl	no	no	no	yes	sl	yes	sl	no	no		yes	x			x						x					no		area-zone
other resource	RESULTS OF TEN YEARS OF MOSQUITO (DIPTERA: CULICIDAE) MONITORING IN OSIJEK, CROATIA	BOGOJEVIĆ S. M. et al.	The Veterinary record	nd	2008	Croatia	1995-2004	no	no	no	no	no		no	no	yes	no		no		no	no		yes	x			x						x					no		cordinates
PubMed	Ribosomal DNA second internal transcribed spacer sequence studies of Culicid vectors from an endemic area of Dirofilaria immitis in Spain	Bargues MD, Morchón R, Latorre JM, Cancrini G, Mas-Coma S, Simón F.	Parasitol Res	10.1007/s00436-005-0107-6	2006	Spain	2004	yes	no	no	no	no		no	yes	no	no		no		no	no		yes	x			x									x		yes	ITS2	area-zone
PubMed	Ribosomal ITS2 sequence data for Anopheles maculipennis and An. messeae in northern Greece, with a critical assessment of previously published sequences	Linton YM, Samanidou-Voyadjoglou A, Harbach RE.	Insect Mol Biol	10.1046/j.1365-2583.2002.00338.x	2002	Greece	1999	no	no	no	no	yes	sl	yes	no	no	no		no		no	no		no	x				x			x							yes	ITS2	area-zone
PubMed	Role of the repartition of wetland breeding sites on the spatial distribution of Anopheles and Culex, human disease vectors in southern France	Cailly P, Balenghien T, Ezanno P, Fontenille D, Toty C, Tran A.	Parasit Vectors	10.1186/1756-3305-4-65	2011	France	2005-2006	yes	no	no	no	no		no	no	no	no		yes	sl	yes	no		yes			x	x		x					x				yes	ITS2	area-zone
Web of Science	Satellite-derived estimation of environmental suitability for malaria vector development in Portugal	Benali, A.; Nunes, J. P.; Freitas, F. B.; Sousa, C. A.; Novo, M. T.; Lourenco, P. M.; Lima, J. C.; Seixas, J.; Almeida, A. P. G.	REMOTE SENSING OF ENVIRONMENT	10.1016/j.rse.2014.01.014	2014	Portugal	2001-2005, 2007, 2009-2010	yes	no	no	no	no		no	no	no	no		no		no	no		yes	x				x			x							no		area-zone
PubMed	Seasonal and Daily Activity Patterns of Mosquito (Diptera: Culicidae) Vectors of Pathogens in Northeastern Italy	Montarsi F, Mazzon L, Cazzin S, Ciocchetta S, Capelli G.	J Med Entomol	10.1093/jme/tju002	2015	Italy	2010	no	no	no	no	no		no	no	yes	no		no		no	no		yes	x			x						x					no		cordinates
other resource	Seasonal comparisons of the mosquito fauna in the flood plains of Bohemia and Moravia, Czech Republic	Rettich F. et al.	Parasitol Res	nd	2007	Czech Republic	2005-2006	no	no	no	no	no		no	yes	yes	yes	sl	no		no	no		yes			x	x		x		x					x		no		area-zone
other resource	Seasonal dynamics and habitat specificity of mosquitoes in an English wetland: implications for UK wetland management and restoration	Medlock J. M. and Vaux A. G.C.	J Am Mosq Control Assoc	10.1111/jvec.12137	2014	United Kingdom	2010	no	no	no	no	no		no	no	yes	yes	sl	no		no	no		yes			x	x		x				x					no		area-zone
Web of Science	Seasonal dynamics of mosquito occurrence in the Lower Dyje River Basin at the Czech-Slovak-Austrian border	Sebesta, O.; Gelbic, I.; Pesko, J.	ITALIAN JOURNAL OF ZOOLOGY	10.1080/11250003.2012.753119	2013	Czech Republic	2009-2011	no	no	no	no	yes	sl	yes	yes	yes	yes	sl	yes	sl	no	no		yes			x	x	x	x		x			x				no		area-zone
Web of Science	Seasonal Dynamics of Mosquitoes (Diptera: Culicidae) in Animal Barns and Houses in Aras Valley, Turkey	Alkan, Secil Selda; Aldemir, Adnan	KAFKAS UNIVERSITESI VETERINER FAKULTESI DERGISI		2010	Turkey	2007	no	no	no	yes	no		no	no	yes	no		yes	sl	no	no		yes	x				x				x						no		area-zone
Web of Science	Seasonal dynamics of mosquitoes (Diptera: Culicidae) in Osijek (Croatia) for the period 1995-2004	Bogojevic, Mirta Sudaric; Merdic, Enrih; Turic, Natasa; Jelicic, Zeljka; Zahirovic, Zeljko; Vrucina, Ivana; Merdic, Sanja	BIOLOGIA	10.2478/s11756-009-0138-z	2009	Croatia	1995-2004	no	no	no	no	no		no	yes	yes	yes	sl	yes	sl	no	no		yes	x			x						x					no		area-zone
other resource	Serological, Molecular and Entomological Surveillance Demonstrates Widespread Circulation of West Nile Virus in Turkey	Ergunay K. et al.	Parasitol Res	10.1371/journal.pntd.0003028	2014	Cyprus	2012-2013	no	no	no	yes	no		no	no	yes	yes	sl	no		no	no		yes	x			x					x						no		area-zone
Pubmed	Single nucleotide polymorphism analysis of the ITS2 region of two sympatric malaria mosquito species in Sweden: Anopheles daciae and Anopheles messeae	Lilja T, Eklöf D, Jaenson TGT, Lindström A, Terenius O.	Med Vet Entomol	10.1111/mve.12436	2020	Sweden	2011-2012, 2017	no	no	no	no	yes	An. daciae/messeae	no	no	yes	no		no		no	no		no	x				x			x							yes	ITS2	cordinates
PubMed	Spatial feeding preferences of ornithophilic mosquitoes, blackflies and biting midges	Cerný O, Votýpka J, Svobodová M.	Med Vet Entomol	10.1111/j.1365-2915.2010.00875.x	2011	Czech Republic	2003-2005	no	no	no	no	no		no	yes	no	no		no		no	no		yes	x			x										x	no		cordinates
other resource	Spatio-temporal diversity of the mosquito fauna (Diptera: Culicidae) in Switzerland	Schaffner F. and Mathis M.	Parasites Vectors	10.5167/uzh-110446	2013	Switzerland	2011-2012	no	no	no	no	no		no	yes	yes	yes	sl	no		no	no		yes			x	x		x				x					no		cordinates
Web of Science	Species composition and seasonal dynamics of mosquito larvae (Diptera: Culicidae) in Iğdır Plain, Turkey	ALDEMİR A. et al.	KAFKAS UNIVERSITESI VETERINER FAKULTESI DERGISI		2009	Turkey	2005-2006	no	no	yes	no	no		yes	no	no	no		yes	sl	no	no		yes			x	x	x	x		x							no		area-zone
PubMed	Species composition and seasonal dynamics of mosquito larvae in the Wrocław, Poland area	Rydzanicz K, Lonc E.	J Vector Ecol	nd	2003	Poland	1998-2000	no	no	no	no	no		no	no	yes	no		no		no	no		yes		x		x		x									no		area-zone
Web of Science	SPECIES COMPOSITION AND SEASONAL DYNAMICS OF MOSQUITOES (DIPTERA: CULICIDAE) IN FLOODED AREAS OF VOJVODINA, SERBIA	Vujic, A.; Stefanovic, A.; Dragicevic, I.; Matijevic, T.; Pejcic, L.; Knezevic, M.; Krasic, D.; Veselic, S.	ARCHIVES OF BIOLOGICAL SCIENCES	10.2298/ABS1004193V	2010	Serbia	2007-2009	no	no	no	no	no		no	no	yes	no		no		no	no		yes	x			x						x					no		cordinates
PubMed	Species Composition and WNV Screening of Mosquitoes from Lagoons in a Wetland Area of the Algarve, Portugal	Freitas FB, Novo MT, Esteves A, de Almeida AP.	Front Physiol	10.3389/fphys.2011.00122	2012	Portugal	2007	yes	no	no	no	no		no	no	no	no		no		no	yes		yes			x	x		x				x					no		cordinates
other resource	Species composition of mosquitoes (Diptera: Culicidae) in relation to climate conditions in South-Eastern Slovakia	Bocková E. and Kočišová A.	Malar J	10.1515/biolog-2016-0025	2016	Slovakia	2010–2013	no	no	no	no	no		no	yes	yes	yes	sl	no		no	no		yes			x	x		x		x			x				no		area-zone
Pubmed	Species composition, geographical distribution and seasonal abundance of the Anopheles maculipennis complex along the Upper Rhine, Germany	Czajka C, Weitzel T, Kaiser A, Pfitzner WP, Becker N.	Parasitol Res	10.1007/s00436-019-06551-z	2020	Germany	2016	no	no	no	no	yes	An. daciae, An. messeae	yes	no	yes	no		no		no	no		yes	x			x						x					yes	ITS2	area-zone
other resource	Species inventory, ecology, and seasonal distribution patterns of Culicidae (Insecta: Diptera) in the National Park Donau-Auen (Lower Austria)	Zittra, Carina; Waringer, Johann	Parasitol Res	10.1080/01650424.2014.1003946	2013	Austria	2011	no	no	no	no	no		no	yes	yes	no		no		no	no		yes			x	x		x		x							no		area-zone
PubMed	Spread of the West Nile virus vector Culex modestus and the potential malaria vector Anopheles hyrcanus in central Europe	Votýpka J, Seblová V, Rádrová J.	J Vector Ecol	10.3376/1081-1710-33.2.269	2008	Czech Republic	2004-2007	no	no	no	no	no		no	yes	yes	yes	sl	yes	sl	no	no		yes	x			x						x				x	no		area-zone
PubMed	Study of Culex tritaeniorhynchus and species composition of mosquitoes in a rice field in Greece	Lytra I, Emmanouel N.	Acta Trop	10.1016/j.actatropica.2014.02.018	2014	Greece	2009-2011	no	no	yes	no	no		no	no	no	no		yes	sl	no	no		yes		x		x		x									no		cordinates
PubMed	Study of the malariogenic potential of Eastern Spain	Bueno-Marí R, Jiménez-Peydró R.	Trop Biomed	nd	2012	Spain	2005-2009	yes	no	no	no	no		yes	yes	no	yes	An. claviger s.s., An. petragnani	no		no	yes	An. marteri	yes		x		x		x									no		area-zone
other resource	Surveillance of Arthropod-Borne Viruses and Their Vectors in the Mediterranean and Black Sea Regions Within the MediLabSecure Network	Failloux et al.,	Parasites Vectors	10.1007/s40475-017-0101-y	2017	Montenegro	2015	no	no	yes	no	no		no	yes	yes	no		no		no	no		no	x			x						x					no		country
other resource	Surveillance of Mosquitoes (Diptera, Culicidae) in a Northern Central Region of Spain: Implications for the Medical Community	Ruiz-Arrondo, Ignacio; McMahon, Barry J.; Hernandez-Triana, Luis M.; Santibanez, Paula; Portillo, Aranzazu; Antonio Oteo, Jose	J Am Mosq Control Assoc	10.3389/fvets.2019.00086	2019	Spain	2016-2017	no	no	no	no	no		no	yes	yes	yes	sl	no		no	yes		yes			x	x		x	x			x			x		yes	ITS2-COI	area-zone
Web of Science	The Anopheles (Anopheles) maculipennis complex (Diptera: Culicidae) in Greece	Linton YM et al	JOURNAL OF NATURAL HISTORY	10.1080/00222930701403255	2007	Greece	1996-2001	no	no	yes	no	no		yes	no	no	no		no		yes	no		yes			x	x	x	x			x				x		yes	ITS2	area-zone
PubMed	The Anopheles maculipennis complex (Diptera: Culicidae) in Germany: an update following recent monitoring activities	Kampen H, Schäfer M, Zielke DE, Walther D.	Parasitol Res	10.1007/s00436-016-5189-9	2016	Germany	2011-2014	yes	no	no	no	yes	An. daciae, An. messeae	yes	no	yes	no		no		no	no		yes			x	x		x		x		x					yes	ITS2	country
other resource	The composition, diversity, and distribution of mosquito fauna (Diptera: Culicidae) in Kosovo	Muja-Bajraktari N. et al.	Eurosurveillance	10.1111/jvec.12333	2019	Kosovo	2016-2017	no	no	no	no	yes	An. messeae	yes	no	yes	yes	sl	no		yes	no		yes	x			x							x				yes	COI	area-zone
other resource	The Distribution of Mosquitoes (Diptera, Culicidae) in the Republic of Azerbaijan	Namazov N.D.	Cent Eur J Biol	10.1134/S0013873814020171	2014	Azerbaijan	2008-2012	no	no	yes	yes	no		yes	yes	no	yes	sl	yes	sl	yes	no		yes			x	x		x							x		no		area-zone
Other resource	The fauna and seasonal activity of mosquitoes (Diptera: Culicidae) in the Curonian Spit (Russia, Lithuania)	Bernotiene R.	Vector Borne Zoonotic Dis	nd	2012	Lithuania	2006-2007	no	no	no	no	no		no	no	yes	no		no		no	no		not specified			x	x									x	x	no		cordinates
PubMed	The first implementation of allele-specific primers for detecting the knockdown and acetylcholinesterase target site mutations in malaria vector, Anopheles sacharovi	Yavaşoglu Sİ, Ülger C, Şimşek FM.	Pestic Biochem Physiol	10.1016/j.pestbp.2020.104746	2021	Turkey	2017-2018	no	no	yes	no	no		no	no	no	no		no		no	no		yes			x	x	x	x		x							no		area-zone
other resource	The geographic distribution of mosquito species in Sweden	Lundström J.O. et al.	Med Vet Entomol	nd	2013	Sweden	2001-2013	no	no	no	no	no		no	yes	yes	yes	sl	no		no	no		yes	x			x					x						no		area-zone
PubMed	The mosquito fauna of the Republic of Cyprus: a revised list	Violaris M, Vasquez MI, Samanidou A, Wirth MC, Hadjivassilis A.	J Am Mosq Control Assoc	10.2987/08-5793.1	2009	Cyprus	1996-2007	no	no	yes	yes	no		no	no	no	yes	sl	no		no	yes	An. marteri, An. multicolor	yes		x		x		x									no		country
PubMed	The mosquito fauna of the western region of Spain with emphasis on ecological factors and the characterization of Culex pipiens forms	Bravo-Barriga D, Gomes B, Almeida APG, Serrano-Aguilera FJ, Pérez-Martín JE, Calero-Bernal R, Reina D, Frontera E, Pinto J.	J Vector Ecol	10.1111/jvec.12248	2017	Spain	2012-2013	yes	no	no	no	no		yes	no	no	yes	sl	no		no	no		yes	x			x					x						yes	ITS2	area-zone
Pubmed	The mosquitoes of Armenia: review of knowledge and results of a field survey with first report of Aedes albopictus	Paronyan L, Babayan L, Manucharyan A, Manukyan D, Vardanyan H, Melik-Andrasyan G, Schaffner F, Robert V.	Parasite	10.1051/parasite/2020039	2020	Armenia	2016-2018	no	no	yes	no	no		yes	yes	yes	yes	sl	no		no	no		yes			x	x	x	x	x	x	x				x		no		area-zone
other resource	The mosquitoes of Epping Forest, Essex, UK	Snow K. and Medlock J.M.	Parasites Vectors	nd	2008	United Kingdom	2007-2008	no	no	no	no	yes	sl	no	yes	no	yes	sl	no		no	no		yes			x	x	x	x		x		x			x		no		area-zone
PubMed	The mosquitoes of Finland: updated distributions and bionomics	Culverwell CL, Uusitalo RJ, Korhonen EM, Vapalahti OP, Huhtamo E, Harbach RE.	Med Vet Entomol	10.1111/mve.12475	2021	Finland	2012-2018	no	no	no	no	yes	An. daciae, An. messeae	yes	no	yes	yes		no		no	no	An. beklemishevi	yes			x	x	x	x		x	x	x					yes	ITS2	area-zone
other resource	The Nedre Dalälven River Landscape in Central Sweden - a hot-spot for mosquito (Diptera:Culicidae) diversity	Schäfer M.L. et al.	Parasites Vectors	nd	2018	Sweden	2001-2017	no	no	no	no	no		no	no	yes	yes	sl	no		no	no		yes	x			x							x				no		area-zone
Web of Science	The Species Composition of Malaria Mosquitoes in the Kharkov Region (Ukraine): Natural Factors of Malaria Spread	Gazzavi-Rogozina L. et al.	GAZI MEDICAL JOURNAL	10.12996/gmj.2017.08	2016	Ukraine	2013-2014	yes	no	no	no	yes	sl	yes	no	no	yes	sl	no		no	no		yes			x	x		x		x					x		no		area-zone
other resource	The vectorial capacity of Anopheles sacharovi in the malaria endemic area of Şanlıurfa, Turkey	Tavsanoglu N. and Caglar S.S.	J Med Entomol	nd	2008	Turkey	2002	no	no	yes	no	no		no	no	no	no		no		no	no		no	x				x			x							no		area-zone
PubMed	Tissue-specific differences in the spatial interposition of X-chromosome and 3R chromosome regions in the malaria mosquito Anopheles messeae Fall	Artemov G, Bondarenko S, Sapunov G, Stegniy V.	PLoS One	10.1371/journal.pone.0115281	2015	Russia	nd	no	no	no	no	yes	sl	no	no	no	no		no		no	no		no			x		x	x		x							yes	polytene chromosome from nurse cells and salivary glands	cordinates
PubMed	Two cases of autochthonous Plasmodium falciparum malaria in Germany with evidence for local transmission by indigenous Anopheles plumbeus	Krüger A, Rech A, Su XZ, Tannich E.	Trop Med Int Health	10.1046/j.1365-3156.2001.00816.x	2001	Germany	1997	no	no	no	no	no		no	yes	no	no		no		no	no		no		x		x		x									no		area-zone
PubMed	Urbanization impact on mosquito community and the transmission potential of filarial infection in central Europe	Čabanová V, Miterpáková M, Valentová D, Blažejová H, Rudolf I, Stloukal E, Hurníková Z, Dzidová M.	Parasit Vectors	10.1186/s13071-018-2845-1	2018	Slovakia	2015-2017	no	no	no	no	yes	An. daciae, An. messeae	no	yes	yes	no		yes	sl	no	no	Anopheles sp.	yes	x			x						x					yes	ITS2	cordinates
PubMed	Using remote sensing to map larval and adult populations of Anopheles hyrcanus (Diptera: Culicidae) a potential malaria vector in Southern France	Tran A, Ponçon N, Toty C, Linard C, Guis H, Ferré JB, Lo Seen D, Roger F, de la Rocque S, Fontenille D, Baldet T.	Int J Health Geogr	10.1186/1476-072X-7-9	2008	France	2006	no	no	no	no	no		no	no	no	no		yes	sl	no	no		yes			x	x		x					x				no		area-zone
PubMed	Usutu virus persistence and West Nile virus inactivity in the Emilia-Romagna region (Italy) in 2011	Calzolari M, Bonilauri P, Bellini R, Albieri A, Defilippo F, Tamba M, Tassinari M, Gelati A, Cordioli P, Angelini P, Dottori M.	PLoS One	10.1371/journal.pone.0063978	2013	Italy	2009-2011	no	no	no	no	no		no	yes	yes	no		no		no	no		yes	x			x	x			x		x					no		area-zone
PubMed	Variability in natural populations of Anopheles sacharovi (Diptera: Culicidae) from southeast Anatolia, revealed by morphometric and allozymic analyses	Yurttas H, Alten B, Aytekin AM.	J Vector Ecol	nd	2005	Turkey	2001-2002	no	no	yes	no	no		no	no	no	no		no		no	no		yes	x			x	x			x	x						no		area-zone
other resource	West Nile virus ‘circulation’ in Vojvodina, Serbia: Mosquito, bird, horse and human surveillance	Petric D. et al.	Parasites Vectors	10.1016/j.mcp.2016.10.011	2017	Serbia	2010-2015	no	no	no	no	no		no	yes	yes	no		yes	sl	no	no		yes	x			x						x					no		area-zone
PubMed	West Nile virus in overwintering mosquitoes, central Europe	Rudolf I, Betášová L, Blažejová H, Venclíková K, Straková P, Šebesta O, Mendel J, Bakonyi T, Schaffner F, Nowotny N, Hubálek Z.	Parasit Vectors	10.1186/s13071-017-2399-7	2017	Czech Republic	2011-2017	no	no	no	no	no		no	no	yes	no		no		no	no		yes	x				x			x							no		area-zone
other resource	West Nile virus surveillance in humans and mosquitoes and detection of cell fusing agent virus in Vojvodina province (Serbia)	Petric D. et al.	Front Vet Sci	nd	2012	Serbia	2005-2010	no	no	no	no	no		no	yes	yes	yes	sl	yes	sl	no	no		yes	x			x						x					no		area-zone
PubMed	West Nile virus surveillance in mosquitoes, April to October 2013, Vojvodina province, Serbia: implications for the 2014 season	Kemenesi G, Krtinić B, Milankov V, Kutas A, Dallos B, Oldal M, Somogyi N, Nemeth V, Banyai K, Jakab F.	Euro Surveill	10.2807/1560-7917.es2014.19.16.20779	2014	Serbia	2013	no	no	no	no	no		no	no	yes	no		yes	sl	no	no		yes	x			x					x		x				no		area-zone
Web of Science	West Nile virus vector Culex modestus established in southern England	Golding, Nick; Nunn, Miles A.; Medlock, Jolyon M.; Purse, Bethan V.; Vaux, Alexander G. C.; Schaefer, Stefanie M.	PARASITES & VECTORS	10.1186/1756-3305-5-32	2012	United Kingdom	2010	no	no	no	no	no		no	no	yes	no		no		no	no		yes			x	x		x				x					no		cordinates
PubMed	West Nile virus, Anopheles flavivirus, a novel flavivirus as well as Merida-like rhabdovirus Turkey in field-collected mosquitoes from Thrace and Anatolia	Öncü C, Brinkmann A, Günay F, Kar S, Öter K, Sarıkaya Y, Nitsche A, Linton YM, Alten B, Ergünay K.	Infect Genet Evol	10.1016/j.meegid.2017.11.003	2018	Turkey	2016	no	no	no	no	no		no	yes	yes	yes	sl	yes	An. hyrcanus ss, An. pseudopictus	no	no	An. pulcritarsis	yes	x			x	x			x	x						no		area-zone
other resource	Wolbachia symbionts in mosquitoes: Intra- and intersupergroup recombinations, horizontal transmission and evolution	Shaikevich, Elena; Bogacheva, Anna; Rakova, Vera; Ganushkina, Ludmila; Ilinsky, Yury	Mol Phylogenet Evol	10.1016/j.ympev.2019.01.020	2019	Russia, Ukraine	2012-2016	no	no	no	no	no		no	no	yes	no		no		no	no		yes	x			nd	nd										no		cordinates
PubMed	Xenomonitoring of Mosquitoes (Diptera: Culicidae) for the Presence of Filarioid Helminths in Eastern Austria	Übleis SS, Cuk C, Nawratil M, Butter J, Schoener E, Obwaller AG, Zechmeister T, Duscher GG, Rubel F, Lebl K, Zittra C, Fuehrer HP.	Can J Infect Dis Med Microbiol	10.1155/2018/9754695	2018	Austria	2013-2015	no	no	no	no	no		no	yes	no	no		no		no	no		yes	x			x						x	x		x		no		area-zone
PubMed	Yearly changes of insecticide susceptibility and possible insecticide resistance mechanisms of Anopheles maculipennis Meigen (Diptera: Culicidae) in Turkey	Akiner MM, Caglar SS, Simsek FM.	Acta Trop	10.1016/j.actatropica.2013.02.020	2013	Greece	2007-2008	no	no	no	no	no		no	no	yes	no		no		no	no		no			x	nd	nd										no		cordinates
Scopus	Monitoring of west nile virus in mosquitoes between 2011-2012 in Hungary	Szentpáli-Gavallér, K., Antal, L., Tóth, M., Kemenesi, G., Soltész, Z., Dán, A., Erdélyi, K., Bányai, K., Bálint, A., Jakab, F., Bakonyi, T.,	Vector-Borne and Zoonotic Diseases	10.1089/vbz.2013.1549	2014	Hungary	2011-2012	no	no	no	no	no		no	yes	yes	yes	no	yes	sl	no	yes		yes	x			x	x			x	x		x		x		no		area-zone
Scopus	Increased detection of Aedes albopictus in Belgium: no overwintering yet, but an intervention strategy is still lacking	Deblauwe, I., Demeulemeester, J., De Witte, J., Hendy, A., Sohier, C., Madder, M.,	Parasitology Research	10.1007/s00436-015-4575-z	2015	Belgium	2013-2014	no	no	no	no	no		no	yes	yes	yes	no	no		no	no		yes			x	x	x	x	x			x					no		area-zone
Scopus	Project MOSI: Rationale and pilot-study results of an initiative to help protect zoo animals from mosquito-transmitted pathogens and contribute data on mosquito spatio-temporal distribution change	Quintavalle Pastorino, G., Albertini, M., Carlsen, F., Cunningham, A.A., Daniel, B.A., Flach, E., Hofer, H., Junhold, J., Kock, R., Leather, S., Masters, N., Preziosi, R., Routh, A., Sainsbury, A.W., Sato, Y., Spencer, W., Pearce-Kelly, P.,	International Zoo Yearbook	10.1111/izy.12065	2015	United Kingdom	2005, 2008-2013	no	no	no	no	no		no	yes	no	no	no	no		no	no		yes			x	x	x	x		x	x	x					no		coordinates
Scopus	Avian Feeding Preferences of Culex pipiens and Culiseta spp. Along an Urban-to-Wild Gradient in Northern Spain	González, M.A., Prosser, S.W., Hernández-Triana, L.M., Alarcón-Elbal, P.M., Goiri, F., López, S., Ruiz-Arrondo, I., Hebert, P.D.N., García-Pérez, A.L.,	Frontiers in Ecology and Evolution	10.3389/fevo.2020.568835	2020	Spain	2019	no	no	no	no	no		yes	yes	no	yes	no	no		no	no		yes	x			x				x							yes	ITS2	area-zone
Scopus	Entomological Data and Detection of West Nile Virus in Mosquitoes in Greece (2014-2016), before Disease Re-Emergence in 2017	Patsoula, E., Beleri, S., Tegos, N., Mkrtsian, R., Vakali, A., Pervanidou, D.,	Vector-Borne and Zoonotic Diseases	10.1089/vbz.2018.2422	2020	Greece	2014-2016	no	no	yes	yes	no		yes	yes	no	no	yes	yes	sl	no	yes		yes	x			x					x	x					yes	ITS2-COI	area-zone

## Sheet: geographical_records
title	authors	source	journal	doi	public_year	country	monit_period	georeferences_2	ISTAT_LAU_NUTS_country	ID	cord_N	cord_E	dsv	An_sacharovi	An_superpictus	An_labranchiae	An_maculipennis_ss	An_messeae/daciae	An_atroparvus	An_plumbeus	An_hyrcanus_sl	An_maculipennis_sl	An_melanoon	An_claviger_sl	An_algeriensis	An_beklemishevi	An_marteri	An_cinereus	An_pulcritarsis	An_multicolor	An_sergentii	Anopheles_sp
A 2-year entomological study of potential malaria vectors in central Italy	Di Luca M, Boccolini D, Severini F, Toma L, Barbieri FM, Massa A, Romi R.	PubMed	Vector Borne Zoonotic Dis	10.1089/vbz.2008.0129	2009	Italy	2005-2006	cordinates			42.307222	11.657500	1	0	0	1	1	0	0	NA	0	0	0	NA	0	0	0	0	0	0	0	0
A 2-year entomological study of potential malaria vectors in central Italy	Di Luca M, Boccolini D, Severini F, Toma L, Barbieri FM, Massa A, Romi R.	PubMed	Vector Borne Zoonotic Dis	10.1089/vbz.2008.0129	2009	Italy	2005-2006	cordinates			42.724722	11.041111	1	0	0	1	0	0	1	NA	0	0	1	NA	0	0	0	0	0	0	0	0
A 2-year entomological study of potential malaria vectors in central Italy	Di Luca M, Boccolini D, Severini F, Toma L, Barbieri FM, Massa A, Romi R.	PubMed	Vector Borne Zoonotic Dis	10.1089/vbz.2008.0129	2009	Italy	2005-2006	cordinates			42.791667	10.947500	1	0	0	1	1	0	0	NA	0	0	1	NA	0	0	0	0	0	0	0	0
A 2-year entomological study of potential malaria vectors in central Italy	Di Luca M, Boccolini D, Severini F, Toma L, Barbieri FM, Massa A, Romi R.	PubMed	Vector Borne Zoonotic Dis	10.1089/vbz.2008.0129	2009	Italy	2005-2006	cordinates			43.153056	11.288333	1	0	0	1	1	0	0	NA	0	0	0	NA	0	0	0	0	0	0	0	0
A DNA barcode reference library of Portuguese mosquitoes	Madeira, Sara; Duarte, Ana; Boinas, Fernando; Costa Osorio, Hugo	Web of Science	ZOONOSES AND PUBLIC HEALTH	10.1111/zph.12885	2021	Portugal	2008-2019	country	Portugal				1	0	0	0	1	0	1	0	0	0	0	1	1	0	0	0	0	0	0	0
A local outbreak of autochthonous Plasmodium vivax malaria in Laconia, Greece--a re-emerging infection in the southern borders of Europe?	Andriopoulos P, Economopoulou A, Spanakos G, Assimakopoulos G.	other resource	Entomologische Berichten	10.1016/j.ijid.2012.09.009	2013	Greece	2009-2011	area-zone	NUTS 3	EL653			1	1	0	0	0	0	0	0	0	0	0	0	0	0	0	0	0	0	0	0
A report of Anopheles algeriensis (Diptera: Culicidae) from The Netherlands	Scholte E.J. et al.	other resource	European Mosquito Bulletin	nd	2011	Netherlands	2009	area-zone	LAU 2	NLGM0995			1	0	0	0	0	0	0	1	0	1	0	1	1	0	0	0	0	0	0	0
A report on the mosquitoes of mainland Åland, southwestern Finland and revised list of Finnish mosquitoes	Culverwell CL.	PubMed	Med Vet Entomol	10.1111/mve.12272	2018	Finland	2015-2016	area-zone	LAU 2	FI043			0	0	0	0	0	0	0	0	0	NA	0	NA	0	0	0	0	0	0	0	0
A report on the mosquitoes of mainland Åland, southwestern Finland and revised list of Finnish mosquitoes	Culverwell CL.	PubMed	Med Vet Entomol	10.1111/mve.12272	2018	Finland	2015-2016	area-zone	LAU 2	FI043			0	0	0	0	0	0	0	0	0	NA	0	NA	0	0	0	0	0	0	0	0
A report on the mosquitoes of mainland Åland, southwestern Finland and revised list of Finnish mosquitoes	Culverwell CL.	PubMed	Med Vet Entomol	10.1111/mve.12272	2018	Finland	2015-2016	area-zone	LAU 2	FI043			0	0	0	0	0	0	0	0	0	NA	0	NA	0	0	0	0	0	0	0	0
A report on the mosquitoes of mainland Åland, southwestern Finland and revised list of Finnish mosquitoes	Culverwell CL.	PubMed	Med Vet Entomol	10.1111/mve.12272	2018	Finland	2015-2016	area-zone	LAU 2	FI043			0	0	0	0	0	0	0	0	0	NA	0	NA	0	0	0	0	0	0	0	0
A report on the mosquitoes of mainland Åland, southwestern Finland and revised list of Finnish mosquitoes	Culverwell CL.	PubMed	Med Vet Entomol	10.1111/mve.12272	2018	Finland	2015-2016	area-zone	LAU 2	FI060			1	0	0	0	1	0	0	0	0	NA	0	NA	0	0	0	0	0	0	0	0
A report on the mosquitoes of mainland Åland, southwestern Finland and revised list of Finnish mosquitoes	Culverwell CL.	PubMed	Med Vet Entomol	10.1111/mve.12272	2018	Finland	2015-2016	area-zone	LAU 2	FI060			1	0	0	0	0	1	0	0	0	NA	0	NA	0	0	0	0	0	0	0	0
A report on the mosquitoes of mainland Åland, southwestern Finland and revised list of Finnish mosquitoes	Culverwell CL.	PubMed	Med Vet Entomol	10.1111/mve.12272	2018	Finland	2015-2016	area-zone	LAU 2	FI060			1	0	0	0	1	0	0	0	0	NA	0	NA	0	0	0	0	0	0	0	0
A report on the mosquitoes of mainland Åland, southwestern Finland and revised list of Finnish mosquitoes	Culverwell CL.	PubMed	Med Vet Entomol	10.1111/mve.12272	2018	Finland	2015-2016	area-zone	LAU 2	FI060			1	0	0	0	0	1	0	0	0	NA	0	NA	0	0	0	0	0	0	0	0
A report on the mosquitoes of mainland Åland, southwestern Finland and revised list of Finnish mosquitoes	Culverwell CL.	PubMed	Med Vet Entomol	10.1111/mve.12272	2018	Finland	2015-2016	area-zone	LAU 2	FI060			0	0	0	0	0	0	0	0	0	NA	0	NA	0	0	0	0	0	0	0	0
A report on the mosquitoes of mainland Åland, southwestern Finland and revised list of Finnish mosquitoes	Culverwell CL.	PubMed	Med Vet Entomol	10.1111/mve.12272	2018	Finland	2015-2016	area-zone	LAU 2	FI060			0	0	0	0	0	0	0	0	0	NA	0	NA	0	0	0	0	0	0	0	0
A report on the mosquitoes of mainland Åland, southwestern Finland and revised list of Finnish mosquitoes	Culverwell CL.	PubMed	Med Vet Entomol	10.1111/mve.12272	2018	Finland	2015-2016	area-zone	LAU 2	FI065			0	0	0	0	0	0	0	0	0	NA	0	NA	0	0	0	0	0	0	0	0
A report on the mosquitoes of mainland Åland, southwestern Finland and revised list of Finnish mosquitoes	Culverwell CL.	PubMed	Med Vet Entomol	10.1111/mve.12272	2018	Finland	2015-2016	area-zone	LAU 2	FI065			0	0	0	0	0	0	0	0	0	NA	0	NA	0	0	0	0	0	0	0	0
A report on the mosquitoes of mainland Åland, southwestern Finland and revised list of Finnish mosquitoes	Culverwell CL.	PubMed	Med Vet Entomol	10.1111/mve.12272	2018	Finland	2015-2016	area-zone	LAU 2	FI065			0	0	0	0	0	0	0	0	0	NA	0	NA	0	0	0	0	0	0	0	0
A report on the mosquitoes of mainland Åland, southwestern Finland and revised list of Finnish mosquitoes	Culverwell CL.	PubMed	Med Vet Entomol	10.1111/mve.12272	2018	Finland	2015-2016	area-zone	LAU 2	FI065			0	0	0	0	0	0	0	0	0	NA	0	NA	0	0	0	0	0	0	0	0
A report on the mosquitoes of mainland Åland, southwestern Finland and revised list of Finnish mosquitoes	Culverwell CL.	PubMed	Med Vet Entomol	10.1111/mve.12272	2018	Finland	2015-2016	area-zone	LAU 2	FI065			0	0	0	0	0	0	0	0	0	NA	0	NA	0	0	0	0	0	0	0	0
A report on the mosquitoes of mainland Åland, southwestern Finland and revised list of Finnish mosquitoes	Culverwell CL.	PubMed	Med Vet Entomol	10.1111/mve.12272	2018	Finland	2015-2016	area-zone	LAU 2	FI065			0	0	0	0	0	0	0	0	0	NA	0	NA	0	0	0	0	0	0	0	0
A report on the mosquitoes of mainland Åland, southwestern Finland and revised list of Finnish mosquitoes	Culverwell CL.	PubMed	Med Vet Entomol	10.1111/mve.12272	2018	Finland	2015-2016	area-zone	LAU 2	FI065			0	0	0	0	0	0	0	0	0	NA	0	NA	0	0	0	0	0	0	0	0
A report on the mosquitoes of mainland Åland, southwestern Finland and revised list of Finnish mosquitoes	Culverwell CL.	PubMed	Med Vet Entomol	10.1111/mve.12272	2018	Finland	2015-2016	area-zone	LAU 2	FI065			0	0	0	0	0	0	0	0	0	NA	0	NA	0	0	0	0	0	0	0	0
A report on the mosquitoes of mainland Åland, southwestern Finland and revised list of Finnish mosquitoes	Culverwell CL.	PubMed	Med Vet Entomol	10.1111/mve.12272	2018	Finland	2015-2016	area-zone	LAU 2	FI076			0	0	0	0	0	0	0	0	0	NA	0	NA	0	0	0	0	0	0	0	0
A report on the mosquitoes of mainland Åland, southwestern Finland and revised list of Finnish mosquitoes	Culverwell CL.	PubMed	Med Vet Entomol	10.1111/mve.12272	2018	Finland	2015-2016	area-zone	LAU 2	FI076			0	0	0	0	0	0	0	0	0	NA	0	NA	0	0	0	0	0	0	0	0
A report on the mosquitoes of mainland Åland, southwestern Finland and revised list of Finnish mosquitoes	Culverwell CL.	PubMed	Med Vet Entomol	10.1111/mve.12272	2018	Finland	2015-2016	area-zone	LAU 2	FI170			0	0	0	0	0	0	0	0	0	NA	0	NA	0	0	0	0	0	0	0	0
A report on the mosquitoes of mainland Åland, southwestern Finland and revised list of Finnish mosquitoes	Culverwell CL.	PubMed	Med Vet Entomol	10.1111/mve.12272	2018	Finland	2015-2016	area-zone	LAU 2	FI170			0	0	0	0	0	0	0	0	0	NA	0	NA	0	0	0	0	0	0	0	0
A report on the mosquitoes of mainland Åland, southwestern Finland and revised list of Finnish mosquitoes	Culverwell CL.	PubMed	Med Vet Entomol	10.1111/mve.12272	2018	Finland	2015-2016	area-zone	LAU 2	FI417			0	0	0	0	0	0	0	0	0	NA	0	NA	0	0	0	0	0	0	0	0
A report on the mosquitoes of mainland Åland, southwestern Finland and revised list of Finnish mosquitoes	Culverwell CL.	PubMed	Med Vet Entomol	10.1111/mve.12272	2018	Finland	2015-2016	area-zone	LAU 2	FI417			0	0	0	0	0	0	0	0	0	NA	0	NA	0	0	0	0	0	0	0	0
A report on the mosquitoes of mainland Åland, southwestern Finland and revised list of Finnish mosquitoes	Culverwell CL.	PubMed	Med Vet Entomol	10.1111/mve.12272	2018	Finland	2015-2016	area-zone	LAU 2	FI417			0	0	0	0	0	0	0	0	0	NA	0	NA	0	0	0	0	0	0	0	0
A report on the mosquitoes of mainland Åland, southwestern Finland and revised list of Finnish mosquitoes	Culverwell CL.	PubMed	Med Vet Entomol	10.1111/mve.12272	2018	Finland	2015-2016	area-zone	LAU 2	FI438			0	0	0	0	0	0	0	0	0	NA	0	NA	0	0	0	0	0	0	0	0
A report on the mosquitoes of mainland Åland, southwestern Finland and revised list of Finnish mosquitoes	Culverwell CL.	PubMed	Med Vet Entomol	10.1111/mve.12272	2018	Finland	2015-2016	area-zone	LAU 2	FI478			0	0	0	0	0	0	0	0	0	NA	0	NA	0	0	0	0	0	0	0	0
A report on the mosquitoes of mainland Åland, southwestern Finland and revised list of Finnish mosquitoes	Culverwell CL.	PubMed	Med Vet Entomol	10.1111/mve.12272	2018	Finland	2015-2016	area-zone	LAU 2	FI736			0	0	0	0	0	0	0	0	0	NA	0	NA	0	0	0	0	0	0	0	0
A report on the mosquitoes of mainland Åland, southwestern Finland and revised list of Finnish mosquitoes	Culverwell CL.	PubMed	Med Vet Entomol	10.1111/mve.12272	2018	Finland	2015-2016	area-zone	LAU 2	FI771			0	0	0	0	0	0	0	0	0	NA	0	NA	0	0	0	0	0	0	0	0
A spatial predictive model for malaria resurgence in central Greece integrating entomological, environmental and social data.	Pergantas P, Tsatsaris A, Malesios C, Kriparakou G, Demiris N, Tselentis Y.	other resource	European Mosquito Bulletin	10.1371/journal.pone.0178836	2017	Greece	2012-2013	area-zone	NUTS 2	EL64			1	1	1	0	1	0	0	0	1	0	0	1	0	0	0	0	0	0	0	0
A standard photomap of the ovarian nurse cell chromosomes for the dominant malaria vector in Europe and Middle East Anopheles sacharovi	Artemov GN, Velichevskaya AI, Bondarenko SM, Karagyan GH, Aghayan SA, Arakelyan MS, Stegniy VN, Sharakhov IV, Sharakhova MV.	PubMed	Malar J	10.1186/s12936-018-2428-9	2018	Armenia	2015	cordinates			39.999583	44.460806	1	1	0	0	0	0	0	0	0	0	0	0	0	0	0	0	0	0	0	0
A study of mosquito fauna (Diptera: Culicidae) and the phenology of the species recorded in Wilanów (Warsaw, Poland)	Wegner E.	other resource	European Mosquito Bulletin	nd	2009	Poland	2001-2009	area-zone	LAU 2	PL1007141286501			1	0	0	0	0	0	0	1	0	1	0	1	0	0	0	0	0	0	0	0
A study of the circulation of West Nile virus, Sindbis virus, Batai virus and Usutu virus in mosquitoes in a potential high-risk area for arbovirus circulation in the Netherlands, “De Oostvaardersplassen”.	Reusken C. et al.	other resource	BULLETIN DE LA SOCIÉTÉ ENTOMOLOGIQUE SUISSE	nd	2011	Netherlands	2009-2010	area-zone	LAU 2	NLGM0995			1	0	0	0	0	0	0	1	0	1	0	1	1	0	0	0	0	0	0	0
A survey of mosquitoes breeding in used tires in Spain for the detection of imported potential vector species	Roiz D, Eritja R, Escosa R, Lucientes J, Marquès E, Melero-Alcíbar R, Ruiz S, Molina R.	PubMed	J Vector Ecol	10.3376/1081-1710(2007)32[10:asombi]2.0.co;2	2007	Spain	2003-2004	country	Spain				1	0	0	0	0	0	1	0	0	0	0	1	0	0	0	0	0	0	0	0
ADDITIONS TO THE MOSQUITO FAUNA (DIPTERA: CULICIDAE) OF WROCŁAW, POLAND	Wegner E.	other resource	Malar J	nd	2007	Poland	1998, 1999, 2006	area-zone	LAU 2	PL1003021056401			0	0	0	0	0	0	0	0	0	1	0	0	0	0	0	0	0	0	0	0
Aedes vexans and Culex pipiens as the potential vectors of Dirofilaria immitis in Central Turkey	Yildirim A, Inci A, Duzlu O, Biskin Z, Ica A, Sahin I.	PubMed	Vet Parasitol	10.1016/j.vetpar.2010.12.023	2011	Turkey	2008-2009	area-zone	NUTS 3	TR721			0	0	0	0	0	0	0	0	0	1	0	0	0	0	0	0	0	0	0	0
Analysis of Anopheles messeae s.l. intron gene polymorphism associated with imidacloprid resistance	Vaulin OV, Karagodin DA, Novgorodova TA, Glupov VV.	Pubmed	J Vector Ecol	10.1111/jvec.12393	2020	Russia	2017-2018	cordinates			54.868889	83.136111	1	0	0	0	0	1	0	0	0	0	0	0	0	1	0	0	0	0	0	0
Analysis of Anopheles messeae s.l. intron gene polymorphism associated with imidacloprid resistance	Vaulin OV, Karagodin DA, Novgorodova TA, Glupov VV.	Pubmed	J Vector Ecol	10.1111/jvec.12393	2020	Russia	2017-2018	cordinates			54.827778	82.819722	1	0	0	0	0	1	0	0	0	0	0	0	0	1	0	0	0	0	0	0
Analysis of population structure and insecticide resistance in mosquitoes of the genus Culex, Anopheles and Aedes from different environments of Greece with a history of mosquito borne disease transmission	Fotakis EA, Chaskopoulou A, Grigoraki L, Tsiamantas A, Kounadi S, Georgiou L, Vontas J.	PubMed	Acta Trop	10.1016/j.actatropica.2017.06.005	2017	Greece	2014-2015	area-zone	NUTS 3	EL305			0	0	0	0	0	0	0	0	0	0	0	0	0	0	0	0	0	0	0	0
Analysis of population structure and insecticide resistance in mosquitoes of the genus Culex, Anopheles and Aedes from different environments of Greece with a history of mosquito borne disease transmission	Fotakis EA, Chaskopoulou A, Grigoraki L, Tsiamantas A, Kounadi S, Georgiou L, Vontas J.	PubMed	Acta Trop	10.1016/j.actatropica.2017.06.005	2017	Greece	2014-2015	area-zone	NUTS 3	EL306			0	0	0	0	0	0	0	0	0	0	0	0	0	0	0	0	0	0	0	0
Analysis of population structure and insecticide resistance in mosquitoes of the genus Culex, Anopheles and Aedes from different environments of Greece with a history of mosquito borne disease transmission	Fotakis EA, Chaskopoulou A, Grigoraki L, Tsiamantas A, Kounadi S, Georgiou L, Vontas J.	PubMed	Acta Trop	10.1016/j.actatropica.2017.06.005	2017	Greece	2014-2015	area-zone	NUTS 3	EL511			1	0	0	0	0	0	0	0	1	1	0	0	0	0	0	0	0	0	0	0
Analysis of population structure and insecticide resistance in mosquitoes of the genus Culex, Anopheles and Aedes from different environments of Greece with a history of mosquito borne disease transmission	Fotakis EA, Chaskopoulou A, Grigoraki L, Tsiamantas A, Kounadi S, Georgiou L, Vontas J.	PubMed	Acta Trop	10.1016/j.actatropica.2017.06.005	2017	Greece	2014-2015	area-zone	NUTS 3	EL522			1	0	0	0	0	0	0	0	1	1	0	0	0	0	0	0	0	0	0	0
Annotated checklist of the mosquitoes of the Republic of Moldova	Sulesco TM, Toderas IK, Toderas LG.	PubMed	J Am Mosq Control Assoc	10.2987/12-6311R.1	2013	Moldova	2008-2012	country	Moldova				1	1	0	0	1	1	1	1	1	0	1	1	0	0	0	0	0	0	0	0
Anopheles atroparvus density modeling using MODIS NDVI in a former malarious area in Portugal	Lourenço PM, Sousa CA, Seixas J, Lopes P, Novo MT, Almeida AP.	PubMed	J Vector Ecol	10.1111/j.1948-7134.2011.00168.x	2011	Portugal	2001-2005	cordinates			38.305358	-8.779796	1	0	0	0	0	0	1	0	0	0	0	0	0	0	0	0	0	0	0	0
Anopheles atroparvus density modeling using MODIS NDVI in a former malarious area in Portugal	Lourenço PM, Sousa CA, Seixas J, Lopes P, Novo MT, Almeida AP.	PubMed	J Vector Ecol	10.1111/j.1948-7134.2011.00168.x	2011	Portugal	2001-2005	cordinates			38.380000	-8.786000	1	0	0	0	0	0	1	0	0	0	0	0	0	0	0	0	0	0	0	0
Anopheles atroparvus density modeling using MODIS NDVI in a former malarious area in Portugal	Lourenço PM, Sousa CA, Seixas J, Lopes P, Novo MT, Almeida AP.	PubMed	J Vector Ecol	10.1111/j.1948-7134.2011.00168.x	2011	Portugal	2001-2005	cordinates			38.292912	-8.768842	1	0	0	0	0	0	1	0	0	0	0	0	0	0	0	0	0	0	0	0
Anopheles daciae, a new country record for Finland	Culverwell CL, Vapalahti OP, Harbach RE.	Pubmed	Med Vet Entomol	10.1111/mve.12431	2020	Finland	2013-2018	area-zone	NUTS 3	FI1D9			1	0	0	0	NA	1	0	0	0	1	0	0	0	NA	0	0	0	0	0	0
Anopheles daciae, a new country record for Finland	Culverwell CL, Vapalahti OP, Harbach RE.	Pubmed	Med Vet Entomol	10.1111/mve.12431	2020	Finland	2013-2018	area-zone	NUTS 3	FI196			1	0	0	0	NA	1	0	0	0	1	0	0	0	NA	0	0	0	0	0	0
Anopheles daciae, a new country record for Finland	Culverwell CL, Vapalahti OP, Harbach RE.	Pubmed	Med Vet Entomol	10.1111/mve.12431	2020	Finland	2013-2018	area-zone	NUTS 3	FI197			1	0	0	0	NA	1	0	0	0	1	0	0	0	NA	0	0	0	0	0	0
Anopheles daciae, a new country record for Finland	Culverwell CL, Vapalahti OP, Harbach RE.	Pubmed	Med Vet Entomol	10.1111/mve.12431	2020	Finland	2013-2018	area-zone	NUTS 3	FI1B1			1	0	0	0	NA	1	0	0	0	1	0	0	0	NA	0	0	0	0	0	0
Anopheles daciae, a new country record for Finland	Culverwell CL, Vapalahti OP, Harbach RE.	Pubmed	Med Vet Entomol	10.1111/mve.12431	2020	Finland	2013-2018	area-zone	NUTS 3	FI1C1			1	0	0	0	NA	1	0	0	0	1	0	0	0	NA	0	0	0	0	0	0
Anopheles daciae, a new country record for Finland	Culverwell CL, Vapalahti OP, Harbach RE.	Pubmed	Med Vet Entomol	10.1111/mve.12431	2020	Finland	2013-2018	area-zone	NUTS 3	FI1C3			1	0	0	0	NA	1	0	0	0	1	0	0	0	NA	0	0	0	0	0	0
Anopheles daciae, a new country record for Finland	Culverwell CL, Vapalahti OP, Harbach RE.	Pubmed	Med Vet Entomol	10.1111/mve.12431	2020	Finland	2013-2018	area-zone	NUTS 3	FI1C3			1	0	0	0	NA	1	0	0	0	1	0	0	0	NA	0	0	0	0	0	0
Anopheles daciae, a new country record for Finland	Culverwell CL, Vapalahti OP, Harbach RE.	Pubmed	Med Vet Entomol	10.1111/mve.12431	2020	Finland	2013-2018	area-zone	NUTS 3	FI1C4			1	0	0	0	NA	1	0	0	0	1	0	0	0	NA	0	0	0	0	0	0
Anopheles daciae, a new country record for Finland	Culverwell CL, Vapalahti OP, Harbach RE.	Pubmed	Med Vet Entomol	10.1111/mve.12431	2020	Finland	2013-2018	area-zone	NUTS 3	FI1D2			1	0	0	0	NA	1	0	0	0	1	0	0	0	NA	0	0	0	0	0	0
Anopheles daciae, a new country record for Finland	Culverwell CL, Vapalahti OP, Harbach RE.	Pubmed	Med Vet Entomol	10.1111/mve.12431	2020	Finland	2013-2018	area-zone	NUTS 3	FI1D3			1	0	0	0	NA	1	0	0	0	1	0	0	0	NA	0	0	0	0	0	0
Anopheles daciae, a new country record for Finland	Culverwell CL, Vapalahti OP, Harbach RE.	Pubmed	Med Vet Entomol	10.1111/mve.12431	2020	Finland	2013-2018	area-zone	NUTS 3	FI200			1	0	0	0	NA	1	0	0	0	1	0	0	0	NA	0	0	0	0	0	0
Anopheles maculipennis complex in Switzerland : reassessing taxonomic status and malaria potential	Briegel H. et al.	other resource	J Med Entomol	nd	2002	Switzerland	2000	country	Switzerland				1	0	0	0	1	1	0	0	0	1	0	1	0	0	0	0	0	0	0	0
Anopheles plumbeus (Diptera: Culicidae) in Europe: a mere nuisance mosquito or potential malaria vector?	Schaffner F, Thiéry I, Kaufmann C, Zettor A, Lengeler C, Mathis A, Bourgouin C.	PubMed	Malar J	10.1186/1475-2875-11-393	2012	Switzerland	2010	area-zone	LAU 2	CHCH0111			1	0	0	0	0	0	0	1	0	0	0	0	0	0	0	0	0	0	0	0
Anopheles plumbeus (Diptera: Culicidae) in Germany: updated geographic distribution and public health impact of a nuisance and vector mosquito	Heym EC, Kampen H, Fahle M, Hohenbrink TL, Schäfer M, Scheuch DE, Walther D.	PubMed	Trop Med Int Health	10.1111/tmi.12805	2017	Germany	2011-2014	country	Germany				1	0	0	0	0	0	0	1	0	0	0	0	0	0	0	0	0	0	0	0
Anopheles sacharovi (Diptera: Culicidae): a reemerging malaria vector in the Ararat Valley of Armenia	Romi R, Boccolini D, Hovanesyan I, Grigoryan G, Di Luca M, Sabatinell G.	PubMed	J Med Entomol	10.1603/0022-2585-39.3.446	2002	Armenia	1998, 2000	country	Armenia				1	1	0	0	1	0	0	0	0	1	0	0	0	0	0	0	0	0	0	0
Anopheles sacharovi (Diptera: Culicidae): a reemerging malaria vector in the Ararat Valley of Armenia	Romi R, Boccolini D, Hovanesyan I, Grigoryan G, Di Luca M, Sabatinell G.	PubMed	J Med Entomol	10.1603/0022-2585-39.3.446	2002	Armenia	1998, 2000	country	Armenia				1	1	0	0	1	0	0	0	0	1	0	0	0	0	0	0	0	0	0	0
Anopheles sacharovi (Diptera: Culicidae): a reemerging malaria vector in the Ararat Valley of Armenia	Romi R, Boccolini D, Hovanesyan I, Grigoryan G, Di Luca M, Sabatinell G.	PubMed	J Med Entomol	10.1603/0022-2585-39.3.446	2002	Armenia	1998, 2000	country	Armenia				1	1	0	0	1	0	0	0	0	1	0	0	0	0	0	0	0	0	0	0
Anopheles sacharovi (Diptera: Culicidae): a reemerging malaria vector in the Ararat Valley of Armenia	Romi R, Boccolini D, Hovanesyan I, Grigoryan G, Di Luca M, Sabatinell G.	PubMed	J Med Entomol	10.1603/0022-2585-39.3.446	2002	Armenia	1998, 2000	country	Armenia				1	1	0	0	1	0	0	0	0	1	0	0	0	0	0	0	0	0	0	0
Anophelism in a former malaria area of northeastern Spain	Bueno-Marí R, Jiménez-Peydró R.	PubMed	J Arthropod Borne Dis		2013	Spain	2011	cordinates			41.970167	0.170917	1	0	0	0	0	0	1	0	0	0	0	0	0	0	0	0	0	0	0	0
Anophelism in a former malaria area of northeastern Spain	Bueno-Marí R, Jiménez-Peydró R.	PubMed	J Arthropod Borne Dis		2013	Spain	2011	cordinates			41.969750	0.170111	1	0	0	0	0	0	1	0	0	0	0	0	0	0	0	0	0	0	0	0
Anophelism in a former malaria area of northeastern Spain	Bueno-Marí R, Jiménez-Peydró R.	PubMed	J Arthropod Borne Dis		2013	Spain	2011	cordinates			42.065083	0.216250	1	0	0	0	0	0	1	0	0	0	0	0	0	0	0	0	0	0	0	0
Anophelism in a former malaria area of northeastern Spain	Bueno-Marí R, Jiménez-Peydró R.	PubMed	J Arthropod Borne Dis		2013	Spain	2011	cordinates			42.119306	0.229750	1	0	0	0	0	0	1	0	0	0	0	0	0	0	0	0	0	0	0	0
Anophelism in a former malaria area of northeastern Spain	Bueno-Marí R, Jiménez-Peydró R.	PubMed	J Arthropod Borne Dis		2013	Spain	2011	cordinates			42.119667	0.230417	1	0	0	0	0	0	1	0	0	0	0	0	0	0	0	0	0	0	0	0
Anophelism in a former malaria area of northeastern Spain	Bueno-Marí R, Jiménez-Peydró R.	PubMed	J Arthropod Borne Dis		2013	Spain	2011	cordinates			42.236083	-0.043750	0	0	0	0	0	0	0	0	0	0	0	1	0	0	0	0	0	0	0	0
Anophelism in a former malaria area of northeastern Spain	Bueno-Marí R, Jiménez-Peydró R.	PubMed	J Arthropod Borne Dis		2013	Spain	2011	cordinates			42.191361	0.154056	1	0	0	0	0	0	1	0	0	0	0	0	0	0	0	0	0	0	0	0
Anophelism in a former malaria area of northeastern Spain	Bueno-Marí R, Jiménez-Peydró R.	PubMed	J Arthropod Borne Dis		2013	Spain	2011	cordinates			42.186500	0.154194	1	0	0	0	0	0	1	0	0	0	0	0	0	0	0	0	0	0	0	0
Anophelism in a former malaria area of northeastern Spain	Bueno-Marí R, Jiménez-Peydró R.	PubMed	J Arthropod Borne Dis		2013	Spain	2011	cordinates			42.139806	0.025361	1	0	0	0	0	0	1	0	0	0	0	0	0	0	0	0	0	0	0	0
Anophelism in a former malaria area of northeastern Spain	Bueno-Marí R, Jiménez-Peydró R.	PubMed	J Arthropod Borne Dis		2013	Spain	2011	cordinates			42.149750	0.027972	1	0	0	0	0	0	1	0	0	0	0	0	0	0	0	0	0	0	0	0
Anophelism in a former malaria area of northeastern Spain	Bueno-Marí R, Jiménez-Peydró R.	PubMed	J Arthropod Borne Dis		2013	Spain	2011	cordinates			42.250333	-0.087000	1	0	0	0	0	0	1	0	0	0	0	0	0	0	0	0	0	0	0	0
Anophelism in a former malaria area of northeastern Spain	Bueno-Marí R, Jiménez-Peydró R.	PubMed	J Arthropod Borne Dis		2013	Spain	2011	cordinates			42.173944	-0.074028	1	0	0	0	0	0	1	0	0	0	0	0	0	0	0	0	0	0	0	0
Anophelism in a former malaria area of northeastern Spain	Bueno-Marí R, Jiménez-Peydró R.	PubMed	J Arthropod Borne Dis		2013	Spain	2011	cordinates			41.947167	-0.034778	1	0	0	0	0	0	1	0	0	0	0	0	0	0	0	0	0	0	0	0
Anophelism in a former malaria area of northeastern Spain	Bueno-Marí R, Jiménez-Peydró R.	PubMed	J Arthropod Borne Dis		2013	Spain	2011	cordinates			41.922972	-0.093833	1	0	0	0	0	0	1	0	0	0	0	0	0	0	0	0	0	0	0	0
Anophelism in a former malaria area of northeastern Spain	Bueno-Marí R, Jiménez-Peydró R.	PubMed	J Arthropod Borne Dis		2013	Spain	2011	cordinates			42.174472	0.056972	0	0	0	0	0	0	0	0	0	0	0	1	0	0	0	0	0	0	0	0
Anophelism in a former malaria area of northeastern Spain	Bueno-Marí R, Jiménez-Peydró R.	PubMed	J Arthropod Borne Dis		2013	Spain	2011	cordinates			42.165000	-0.033083	0	0	0	0	0	0	0	0	0	0	0	1	0	0	0	0	0	0	0	0
Anophelism in a former malaria area of northeastern Spain	Bueno-Marí R, Jiménez-Peydró R.	PubMed	J Arthropod Borne Dis		2013	Spain	2011	cordinates			42.236083	-0.043750	0	0	0	0	0	0	0	0	0	0	0	1	0	0	0	0	0	0	0	0
Anophelism in a former malaria area of northeastern Spain	Bueno-Marí R, Jiménez-Peydró R.	PubMed	J Arthropod Borne Dis		2013	Spain	2011	cordinates			41.961722	0.067667	1	0	0	0	0	0	1	0	0	0	0	0	0	0	0	0	0	0	0	0
Anophelism in a former malaria area of northeastern Spain	Bueno-Marí R, Jiménez-Peydró R.	PubMed	J Arthropod Borne Dis		2013	Spain	2011	cordinates			41.943222	0.060167	1	0	0	0	0	0	1	0	0	0	0	0	0	0	0	0	0	0	0	0
Anophelism in a former malaria area of northeastern Spain	Bueno-Marí R, Jiménez-Peydró R.	PubMed	J Arthropod Borne Dis		2013	Spain	2011	cordinates			41.949139	0.061889	1	0	0	0	0	0	1	0	0	0	0	0	0	0	0	0	0	0	0	0
Anophelism in a former malaria area of northeastern Spain	Bueno-Marí R, Jiménez-Peydró R.	PubMed	J Arthropod Borne Dis		2013	Spain	2011	cordinates			42.065083	0.216250	1	0	0	0	1	0	0	0	0	0	0	0	0	0	0	0	0	0	0	0
Anophelism in a former malaria area of northeastern Spain	Bueno-Marí R, Jiménez-Peydró R.	PubMed	J Arthropod Borne Dis		2013	Spain	2011	cordinates			42.119667	0.230417	1	0	0	0	1	0	0	0	0	0	0	0	0	0	0	0	0	0	0	0
Anophelism in a former malaria area of northeastern Spain	Bueno-Marí R, Jiménez-Peydró R.	PubMed	J Arthropod Borne Dis		2013	Spain	2011	cordinates			42.077528	0.037389	1	0	0	0	1	0	0	0	0	0	0	0	0	0	0	0	0	0	0	0
Anophelism in a former malaria area of northeastern Spain	Bueno-Marí R, Jiménez-Peydró R.	PubMed	J Arthropod Borne Dis		2013	Spain	2011	cordinates			42.139806	0.025361	1	0	0	0	1	0	0	0	0	0	0	0	0	0	0	0	0	0	0	0
Anophelism in a former malaria area of northeastern Spain	Bueno-Marí R, Jiménez-Peydró R.	PubMed	J Arthropod Borne Dis		2013	Spain	2011	cordinates			42.149750	0.027972	1	0	0	0	1	0	0	0	0	0	0	0	0	0	0	0	0	0	0	0
Anophelism in a former malaria area of northeastern Spain	Bueno-Marí R, Jiménez-Peydró R.	PubMed	J Arthropod Borne Dis		2013	Spain	2011	cordinates			42.165111	0.026750	1	0	0	0	1	0	0	0	0	0	0	0	0	0	0	0	0	0	0	0
Anophelism in a former malaria area of northeastern Spain	Bueno-Marí R, Jiménez-Peydró R.	PubMed	J Arthropod Borne Dis		2013	Spain	2011	cordinates			42.250333	-0.087000	1	0	0	0	1	0	0	0	0	0	0	0	0	0	0	0	0	0	0	0
Anophelism in a former malaria area of northeastern Spain	Bueno-Marí R, Jiménez-Peydró R.	PubMed	J Arthropod Borne Dis		2013	Spain	2011	cordinates			42.146639	-0.059500	1	0	0	0	1	0	0	0	0	0	0	0	0	0	0	0	0	0	0	0
Arboviral surveillance of field-collected mosquitoes reveals circulation of West Nile virus lineage 1 strains in Eastern Thrace, Turkey	Ergunay K, Gunay F, Oter K, Kasap OE, Orsten S, Akkutay AZ, Erdem H, Ozkul A, Alten B.	PubMed	Vector Borne Zoonotic Dis	10.1089/vbz.2012.1288	2013	Turkey	2012	cordinates			41.223670	26.823662	0	0	0	0	0	0	0	0	0	0	0	0	0	0	0	0	0	0	0	0
Arboviral surveillance of field-collected mosquitoes reveals circulation of West Nile virus lineage 1 strains in Eastern Thrace, Turkey	Ergunay K, Gunay F, Oter K, Kasap OE, Orsten S, Akkutay AZ, Erdem H, Ozkul A, Alten B.	PubMed	Vector Borne Zoonotic Dis	10.1089/vbz.2012.1288	2013	Turkey	2012	cordinates			41.054757	26.821366	0	0	0	0	0	0	0	0	0	0	0	0	0	0	0	0	0	0	0	0
Arboviral surveillance of field-collected mosquitoes reveals circulation of West Nile virus lineage 1 strains in Eastern Thrace, Turkey	Ergunay K, Gunay F, Oter K, Kasap OE, Orsten S, Akkutay AZ, Erdem H, Ozkul A, Alten B.	PubMed	Vector Borne Zoonotic Dis	10.1089/vbz.2012.1288	2013	Turkey	2012	cordinates			41.221423	26.821366	0	0	0	0	0	0	0	0	0	0	0	0	0	0	0	0	0	0	0	0
Arboviral surveillance of field-collected mosquitoes reveals circulation of West Nile virus lineage 1 strains in Eastern Thrace, Turkey	Ergunay K, Gunay F, Oter K, Kasap OE, Orsten S, Akkutay AZ, Erdem H, Ozkul A, Alten B.	PubMed	Vector Borne Zoonotic Dis	10.1089/vbz.2012.1288	2013	Turkey	2012	cordinates			41.227075	26.823809	0	0	0	0	0	0	0	0	0	0	0	0	0	0	0	0	0	0	0	0
Arboviral surveillance of field-collected mosquitoes reveals circulation of West Nile virus lineage 1 strains in Eastern Thrace, Turkey	Ergunay K, Gunay F, Oter K, Kasap OE, Orsten S, Akkutay AZ, Erdem H, Ozkul A, Alten B.	PubMed	Vector Borne Zoonotic Dis	10.1089/vbz.2012.1288	2013	Turkey	2012	cordinates			41.063807	26.650764	0	0	0	0	0	0	0	0	0	0	0	0	0	0	0	0	0	0	0	0
Arboviral surveillance of field-collected mosquitoes reveals circulation of West Nile virus lineage 1 strains in Eastern Thrace, Turkey	Ergunay K, Gunay F, Oter K, Kasap OE, Orsten S, Akkutay AZ, Erdem H, Ozkul A, Alten B.	PubMed	Vector Borne Zoonotic Dis	10.1089/vbz.2012.1288	2013	Turkey	2012	cordinates			41.063964	26.652108	0	0	0	0	0	0	0	0	0	0	0	0	0	0	0	0	0	0	0	0
Arboviral surveillance of field-collected mosquitoes reveals circulation of West Nile virus lineage 1 strains in Eastern Thrace, Turkey	Ergunay K, Gunay F, Oter K, Kasap OE, Orsten S, Akkutay AZ, Erdem H, Ozkul A, Alten B.	PubMed	Vector Borne Zoonotic Dis	10.1089/vbz.2012.1288	2013	Turkey	2012	cordinates			41.062553	26.653281	0	0	0	0	0	0	0	0	0	0	0	0	0	0	0	0	0	0	0	0
Arboviral surveillance of field-collected mosquitoes reveals circulation of West Nile virus lineage 1 strains in Eastern Thrace, Turkey	Ergunay K, Gunay F, Oter K, Kasap OE, Orsten S, Akkutay AZ, Erdem H, Ozkul A, Alten B.	PubMed	Vector Borne Zoonotic Dis	10.1089/vbz.2012.1288	2013	Turkey	2012	cordinates			41.062987	26.650720	0	0	0	0	0	0	0	0	0	0	0	0	0	0	0	0	0	0	0	0
Arboviral surveillance of field-collected mosquitoes reveals circulation of West Nile virus lineage 1 strains in Eastern Thrace, Turkey	Ergunay K, Gunay F, Oter K, Kasap OE, Orsten S, Akkutay AZ, Erdem H, Ozkul A, Alten B.	PubMed	Vector Borne Zoonotic Dis	10.1089/vbz.2012.1288	2013	Turkey	2012	cordinates			41.059836	26.685786	0	0	0	0	0	0	0	0	0	0	0	0	0	0	0	0	0	0	0	0
Arboviral surveillance of field-collected mosquitoes reveals circulation of West Nile virus lineage 1 strains in Eastern Thrace, Turkey	Ergunay K, Gunay F, Oter K, Kasap OE, Orsten S, Akkutay AZ, Erdem H, Ozkul A, Alten B.	PubMed	Vector Borne Zoonotic Dis	10.1089/vbz.2012.1288	2013	Turkey	2012	cordinates			41.060531	26.686378	0	0	0	0	0	0	0	0	0	0	0	0	0	0	0	0	0	0	0	0
Arboviral surveillance of field-collected mosquitoes reveals circulation of West Nile virus lineage 1 strains in Eastern Thrace, Turkey	Ergunay K, Gunay F, Oter K, Kasap OE, Orsten S, Akkutay AZ, Erdem H, Ozkul A, Alten B.	PubMed	Vector Borne Zoonotic Dis	10.1089/vbz.2012.1288	2013	Turkey	2012	cordinates			41.057645	26.688438	0	0	0	0	0	0	0	0	0	0	0	0	0	0	0	0	0	0	0	0
Arboviral surveillance of field-collected mosquitoes reveals circulation of West Nile virus lineage 1 strains in Eastern Thrace, Turkey	Ergunay K, Gunay F, Oter K, Kasap OE, Orsten S, Akkutay AZ, Erdem H, Ozkul A, Alten B.	PubMed	Vector Borne Zoonotic Dis	10.1089/vbz.2012.1288	2013	Turkey	2012	cordinates			41.059417	26.684300	0	0	0	0	0	0	0	0	0	0	0	0	0	0	0	0	0	0	0	0
Arboviral surveillance of field-collected mosquitoes reveals circulation of West Nile virus lineage 1 strains in Eastern Thrace, Turkey	Ergunay K, Gunay F, Oter K, Kasap OE, Orsten S, Akkutay AZ, Erdem H, Ozkul A, Alten B.	PubMed	Vector Borne Zoonotic Dis	10.1089/vbz.2012.1288	2013	Turkey	2012	cordinates			40.941281	26.437550	0	0	0	0	0	0	0	0	0	0	0	0	0	0	0	0	0	0	0	0
Arboviral surveillance of field-collected mosquitoes reveals circulation of West Nile virus lineage 1 strains in Eastern Thrace, Turkey	Ergunay K, Gunay F, Oter K, Kasap OE, Orsten S, Akkutay AZ, Erdem H, Ozkul A, Alten B.	PubMed	Vector Borne Zoonotic Dis	10.1089/vbz.2012.1288	2013	Turkey	2012	cordinates			40.942843	26.434685	0	0	0	0	0	0	0	0	0	0	0	0	0	0	0	0	0	0	0	0
Arboviral surveillance of field-collected mosquitoes reveals circulation of West Nile virus lineage 1 strains in Eastern Thrace, Turkey	Ergunay K, Gunay F, Oter K, Kasap OE, Orsten S, Akkutay AZ, Erdem H, Ozkul A, Alten B.	PubMed	Vector Borne Zoonotic Dis	10.1089/vbz.2012.1288	2013	Turkey	2012	cordinates			41.615503	26.965648	0	0	0	0	0	0	0	0	0	0	0	0	0	0	0	0	0	0	0	0
Arboviral surveillance of field-collected mosquitoes reveals circulation of West Nile virus lineage 1 strains in Eastern Thrace, Turkey	Ergunay K, Gunay F, Oter K, Kasap OE, Orsten S, Akkutay AZ, Erdem H, Ozkul A, Alten B.	PubMed	Vector Borne Zoonotic Dis	10.1089/vbz.2012.1288	2013	Turkey	2012	cordinates			41.616026	26.967064	0	0	0	0	0	0	0	0	0	0	0	0	0	0	0	0	0	0	0	0
Arboviral surveillance of field-collected mosquitoes reveals circulation of West Nile virus lineage 1 strains in Eastern Thrace, Turkey	Ergunay K, Gunay F, Oter K, Kasap OE, Orsten S, Akkutay AZ, Erdem H, Ozkul A, Alten B.	PubMed	Vector Borne Zoonotic Dis	10.1089/vbz.2012.1288	2013	Turkey	2012	cordinates			41.265913	26.799278	0	0	0	0	0	0	0	0	0	0	0	0	0	0	0	0	0	0	0	0
Arboviral surveillance of field-collected mosquitoes reveals circulation of West Nile virus lineage 1 strains in Eastern Thrace, Turkey	Ergunay K, Gunay F, Oter K, Kasap OE, Orsten S, Akkutay AZ, Erdem H, Ozkul A, Alten B.	PubMed	Vector Borne Zoonotic Dis	10.1089/vbz.2012.1288	2013	Turkey	2012	cordinates			41.266002	26.798645	0	0	0	0	0	0	0	0	0	0	0	0	0	0	0	0	0	0	0	0
Arboviral surveillance of field-collected mosquitoes reveals circulation of West Nile virus lineage 1 strains in Eastern Thrace, Turkey	Ergunay K, Gunay F, Oter K, Kasap OE, Orsten S, Akkutay AZ, Erdem H, Ozkul A, Alten B.	PubMed	Vector Borne Zoonotic Dis	10.1089/vbz.2012.1288	2013	Turkey	2012	cordinates			40.855106	26.692936	0	0	0	0	0	0	0	0	0	0	0	0	0	0	0	0	0	0	0	0
Arboviral surveillance of field-collected mosquitoes reveals circulation of West Nile virus lineage 1 strains in Eastern Thrace, Turkey	Ergunay K, Gunay F, Oter K, Kasap OE, Orsten S, Akkutay AZ, Erdem H, Ozkul A, Alten B.	PubMed	Vector Borne Zoonotic Dis	10.1089/vbz.2012.1288	2013	Turkey	2012	cordinates			41.965531	26.642588	0	0	0	0	0	0	0	0	0	0	0	0	0	0	0	0	0	0	0	0
Arboviral surveillance of field-collected mosquitoes reveals circulation of West Nile virus lineage 1 strains in Eastern Thrace, Turkey	Ergunay K, Gunay F, Oter K, Kasap OE, Orsten S, Akkutay AZ, Erdem H, Ozkul A, Alten B.	PubMed	Vector Borne Zoonotic Dis	10.1089/vbz.2012.1288	2013	Turkey	2012	cordinates			41.092444	26.608878	0	0	0	0	0	0	0	0	0	0	0	0	0	0	0	0	0	0	0	0
Arboviral surveillance of field-collected mosquitoes reveals circulation of West Nile virus lineage 1 strains in Eastern Thrace, Turkey	Ergunay K, Gunay F, Oter K, Kasap OE, Orsten S, Akkutay AZ, Erdem H, Ozkul A, Alten B.	PubMed	Vector Borne Zoonotic Dis	10.1089/vbz.2012.1288	2013	Turkey	2012	cordinates			40.940465	26.438293	1	0	0	0	0	0	0	0	1	1	0	0	0	0	0	0	0	0	0	0
Arboviral surveillance of field-collected mosquitoes reveals circulation of West Nile virus lineage 1 strains in Eastern Thrace, Turkey	Ergunay K, Gunay F, Oter K, Kasap OE, Orsten S, Akkutay AZ, Erdem H, Ozkul A, Alten B.	PubMed	Vector Borne Zoonotic Dis	10.1089/vbz.2012.1288	2013	Turkey	2012	cordinates			40.942747	26.433356	1	0	0	0	0	0	0	0	1	0	0	0	0	0	0	0	0	0	0	0
Arboviral survey of mosquitoes in two northern Italian regions in 2007 and 2008	Calzolari M, Bonilauri P, Bellini R, Caimi M, Defilippo F, Maioli G, Albieri A, Medici A, Veronesi R, Pilani R, Gelati A, Angelini P, Parco V, Fabbi M, Barbieri I, Lelli D, Lavazza A, Cordioli P, Dottori M.	PubMed	Vector Borne Zoonotic Dis	10.1089/vbz.2009.0176	2010	Italy	2007-2008	area-zone	NUTS 3	ITC41			0	0	0	0	0	0	0	0	0	1	0	0	0	0	0	0	0	0	0	0
Arboviral survey of mosquitoes in two northern Italian regions in 2007 and 2008	Calzolari M, Bonilauri P, Bellini R, Caimi M, Defilippo F, Maioli G, Albieri A, Medici A, Veronesi R, Pilani R, Gelati A, Angelini P, Parco V, Fabbi M, Barbieri I, Lelli D, Lavazza A, Cordioli P, Dottori M.	PubMed	Vector Borne Zoonotic Dis	10.1089/vbz.2009.0176	2010	Italy	2007-2008	area-zone	NUTS 3	ITC48			0	0	0	0	0	0	0	0	0	1	0	0	0	0	0	0	0	0	0	0
Arboviral survey of mosquitoes in two northern Italian regions in 2007 and 2008	Calzolari M, Bonilauri P, Bellini R, Caimi M, Defilippo F, Maioli G, Albieri A, Medici A, Veronesi R, Pilani R, Gelati A, Angelini P, Parco V, Fabbi M, Barbieri I, Lelli D, Lavazza A, Cordioli P, Dottori M.	PubMed	Vector Borne Zoonotic Dis	10.1089/vbz.2009.0176	2010	Italy	2007-2008	area-zone	NUTS 3	ITC4C			0	0	0	0	0	0	0	0	0	1	0	0	0	0	0	0	0	0	0	1
Arboviral survey of mosquitoes in two northern Italian regions in 2007 and 2008	Calzolari M, Bonilauri P, Bellini R, Caimi M, Defilippo F, Maioli G, Albieri A, Medici A, Veronesi R, Pilani R, Gelati A, Angelini P, Parco V, Fabbi M, Barbieri I, Lelli D, Lavazza A, Cordioli P, Dottori M.	PubMed	Vector Borne Zoonotic Dis	10.1089/vbz.2009.0176	2010	Italy	2007-2008	area-zone	NUTS 3	ITH54			0	0	0	0	0	0	0	0	0	0	0	0	0	0	0	0	0	0	0	0
Arboviral survey of mosquitoes in two northern Italian regions in 2007 and 2008	Calzolari M, Bonilauri P, Bellini R, Caimi M, Defilippo F, Maioli G, Albieri A, Medici A, Veronesi R, Pilani R, Gelati A, Angelini P, Parco V, Fabbi M, Barbieri I, Lelli D, Lavazza A, Cordioli P, Dottori M.	PubMed	Vector Borne Zoonotic Dis	10.1089/vbz.2009.0176	2010	Italy	2007-2008	area-zone	NUTS 3	ITH55			0	0	0	0	0	0	0	0	0	1	0	0	0	0	0	0	0	0	0	0
Arboviral survey of mosquitoes in two northern Italian regions in 2007 and 2008	Calzolari M, Bonilauri P, Bellini R, Caimi M, Defilippo F, Maioli G, Albieri A, Medici A, Veronesi R, Pilani R, Gelati A, Angelini P, Parco V, Fabbi M, Barbieri I, Lelli D, Lavazza A, Cordioli P, Dottori M.	PubMed	Vector Borne Zoonotic Dis	10.1089/vbz.2009.0176	2010	Italy	2007-2008	area-zone	NUTS 3	ITH56			1	0	0	0	0	0	0	1	0	1	0	0	0	0	0	0	0	0	0	0
Arboviral survey of mosquitoes in two northern Italian regions in 2007 and 2008	Calzolari M, Bonilauri P, Bellini R, Caimi M, Defilippo F, Maioli G, Albieri A, Medici A, Veronesi R, Pilani R, Gelati A, Angelini P, Parco V, Fabbi M, Barbieri I, Lelli D, Lavazza A, Cordioli P, Dottori M.	PubMed	Vector Borne Zoonotic Dis	10.1089/vbz.2009.0176	2010	Italy	2007-2008	area-zone	NUTS 3	ITH57			0	0	0	0	0	0	0	0	0	1	0	0	0	0	0	0	0	0	0	0
Are Aedes albopictus or other mosquito species from northern Italy competent to sustain new arboviral outbreaks?	Talbalaghi A, Moutailler S, Vazeille M, Failloux AB.	PubMed	Med Vet Entomol	10.1111/j.1365-2915.2009.00853.x	2010	Italy	2008	area-zone	LAU 2	IT006121			0	0	0	0	0	0	0	0	0	1	0	0	0	0	0	0	0	0	0	0
Assessment of mosquito larvae (Diptera: Culicidae) productivity in urban cemeteries in Wroclaw (SW Poland)	Rydzanicz, Katarzyna; Czulowska, Aleksandra; Dyczko, Dagmara; Kiewra, Dorota	Web of Science	INTERNATIONAL JOURNAL OF TROPICAL INSECT SCIENCE	10.1007/s42690-020-00415-1	2021	Poland	2019	area-zone	LAU 2	PL1003021056401			0	0	0	0	0	0	0	0	0	1	0	0	0	0	0	0	0	0	0	0
Assessment of the risk of malaria re-introduction in the Maremma plain (Central Italy) using a multi-factorial approach	Romi, Roberto; Boccolini, Daniela; Vallorani, Roberto; Severini, Francesco; Toma, Luciano; Cocchi, Maurizio; Tamburro, Angelo; Messeri, Gianni; Crisci, Antonio; Angeli, Luca; Costantini, Roberto; Raffaelli, Irene; Pontuale, Giorgio; Thiery, Isabelle; Landier, Annie; Le Goff, Gilbert; Fausto, Anna Maria; Di Luca, Marco	Web of Science	Malar J	10.1186/1475-2875-11-98	2012	Italy	2005-2009	cordinates			42.724722	11.041111	1	0	0	1	NA	0	0	0	0	0	0	0	0	0	0	0	0	0	0	0
Assessment of the risk of malaria re-introduction in the Maremma plain (Central Italy) using a multi-factorial approach	Romi, Roberto; Boccolini, Daniela; Vallorani, Roberto; Severini, Francesco; Toma, Luciano; Cocchi, Maurizio; Tamburro, Angelo; Messeri, Gianni; Crisci, Antonio; Angeli, Luca; Costantini, Roberto; Raffaelli, Irene; Pontuale, Giorgio; Thiery, Isabelle; Landier, Annie; Le Goff, Gilbert; Fausto, Anna Maria; Di Luca, Marco	Web of Science	Malar J	10.1186/1475-2875-11-98	2012	Italy	2005-2009	cordinates			43.153056	11.288333	1	0	0	1	NA	0	0	0	0	0	0	0	0	0	0	0	0	0	0	0
Assessment of the risk of malaria re-introduction in the Maremma plain (Central Italy) using a multi-factorial approach	Romi, Roberto; Boccolini, Daniela; Vallorani, Roberto; Severini, Francesco; Toma, Luciano; Cocchi, Maurizio; Tamburro, Angelo; Messeri, Gianni; Crisci, Antonio; Angeli, Luca; Costantini, Roberto; Raffaelli, Irene; Pontuale, Giorgio; Thiery, Isabelle; Landier, Annie; Le Goff, Gilbert; Fausto, Anna Maria; Di Luca, Marco	Web of Science	Malar J	10.1186/1475-2875-11-98	2012	Italy	2005-2009	cordinates			42.791667	10.947500	1	0	0	1	NA	0	0	0	0	0	0	0	0	0	0	0	0	0	0	0
Assessment of the risk of malaria re-introduction in the Maremma plain (Central Italy) using a multi-factorial approach	Romi, Roberto; Boccolini, Daniela; Vallorani, Roberto; Severini, Francesco; Toma, Luciano; Cocchi, Maurizio; Tamburro, Angelo; Messeri, Gianni; Crisci, Antonio; Angeli, Luca; Costantini, Roberto; Raffaelli, Irene; Pontuale, Giorgio; Thiery, Isabelle; Landier, Annie; Le Goff, Gilbert; Fausto, Anna Maria; Di Luca, Marco	Web of Science	Malar J	10.1186/1475-2875-11-98	2012	Italy	2005-2009	cordinates			42.986389	11.357222	1	0	0	1	NA	0	0	0	0	0	0	0	0	0	0	0	0	0	0	0
Assessment of the risk of malaria re-introduction in the Maremma plain (Central Italy) using a multi-factorial approach	Romi, Roberto; Boccolini, Daniela; Vallorani, Roberto; Severini, Francesco; Toma, Luciano; Cocchi, Maurizio; Tamburro, Angelo; Messeri, Gianni; Crisci, Antonio; Angeli, Luca; Costantini, Roberto; Raffaelli, Irene; Pontuale, Giorgio; Thiery, Isabelle; Landier, Annie; Le Goff, Gilbert; Fausto, Anna Maria; Di Luca, Marco	Web of Science	Malar J	10.1186/1475-2875-11-98	2012	Italy	2005-2009	cordinates			42.307222	11.658056	1	0	0	1	NA	0	0	0	0	0	0	0	0	0	0	0	0	0	0	0
Assessment of the risk of malaria re-introduction in the Maremma plain (Central Italy) using a multi-factorial approach	Romi, Roberto; Boccolini, Daniela; Vallorani, Roberto; Severini, Francesco; Toma, Luciano; Cocchi, Maurizio; Tamburro, Angelo; Messeri, Gianni; Crisci, Antonio; Angeli, Luca; Costantini, Roberto; Raffaelli, Irene; Pontuale, Giorgio; Thiery, Isabelle; Landier, Annie; Le Goff, Gilbert; Fausto, Anna Maria; Di Luca, Marco	Web of Science	Malar J	10.1186/1475-2875-11-98	2012	Italy	2005-2009	cordinates			42.322222	11.646667	1	0	0	1	NA	0	0	0	0	0	0	0	0	0	0	0	0	0	0	0
Assessment of the risk of malaria re-introduction in the Maremma plain (Central Italy) using a multi-factorial approach	Romi, Roberto; Boccolini, Daniela; Vallorani, Roberto; Severini, Francesco; Toma, Luciano; Cocchi, Maurizio; Tamburro, Angelo; Messeri, Gianni; Crisci, Antonio; Angeli, Luca; Costantini, Roberto; Raffaelli, Irene; Pontuale, Giorgio; Thiery, Isabelle; Landier, Annie; Le Goff, Gilbert; Fausto, Anna Maria; Di Luca, Marco	Web of Science	Malar J	10.1186/1475-2875-11-98	2012	Italy	2005-2009	cordinates			42.819722	10.905556	1	0	0	1	NA	0	0	0	0	0	0	0	0	0	0	0	0	0	0	0
Assessment of the risk of malaria re-introduction in the Maremma plain (Central Italy) using a multi-factorial approach	Romi, Roberto; Boccolini, Daniela; Vallorani, Roberto; Severini, Francesco; Toma, Luciano; Cocchi, Maurizio; Tamburro, Angelo; Messeri, Gianni; Crisci, Antonio; Angeli, Luca; Costantini, Roberto; Raffaelli, Irene; Pontuale, Giorgio; Thiery, Isabelle; Landier, Annie; Le Goff, Gilbert; Fausto, Anna Maria; Di Luca, Marco	Web of Science	Malar J	10.1186/1475-2875-11-98	2012	Italy	2005-2009	cordinates			42.907500	10.848889	1	0	0	1	NA	0	0	0	0	0	0	0	0	0	0	0	0	0	0	0
Assessment of the risk of malaria re-introduction in the Maremma plain (Central Italy) using a multi-factorial approach	Romi, Roberto; Boccolini, Daniela; Vallorani, Roberto; Severini, Francesco; Toma, Luciano; Cocchi, Maurizio; Tamburro, Angelo; Messeri, Gianni; Crisci, Antonio; Angeli, Luca; Costantini, Roberto; Raffaelli, Irene; Pontuale, Giorgio; Thiery, Isabelle; Landier, Annie; Le Goff, Gilbert; Fausto, Anna Maria; Di Luca, Marco	Web of Science	Malar J	10.1186/1475-2875-11-98	2012	Italy	2005-2009	area-zone	LAU 2	IT053018			1	0	0	1	NA	0	0	0	0	0	0	0	0	0	0	0	0	0	0	0
Assessment of the risk of malaria re-introduction in the Maremma plain (Central Italy) using a multi-factorial approach	Romi, Roberto; Boccolini, Daniela; Vallorani, Roberto; Severini, Francesco; Toma, Luciano; Cocchi, Maurizio; Tamburro, Angelo; Messeri, Gianni; Crisci, Antonio; Angeli, Luca; Costantini, Roberto; Raffaelli, Irene; Pontuale, Giorgio; Thiery, Isabelle; Landier, Annie; Le Goff, Gilbert; Fausto, Anna Maria; Di Luca, Marco	Web of Science	Malar J	10.1186/1475-2875-11-98	2012	Italy	2005-2009	area-zone	LAU 2	IT056050			1	0	0	1	NA	0	0	0	0	0	0	0	0	0	0	0	0	0	0	0
Autochthonous Dirofilaria repens in Austria	Silbermayr K, Eigner B, Joachim A, Duscher GG, Seidel B, Allerberger F, Indra A, Hufnagl P, Fuehrer HP.	PubMed	Parasit Vectors	10.1186/1756-3305-7-226	2014	Austria	2012	country	Austria				0	0	0	0	0	0	0	0	0	1	0	0	1	0	0	0	0	0	0	0
Autochthonous Plasmodium vivax malaria in Greece, 2011	Danis K. et al.	other resource	Entomol Rev	10.1186/1475-2875-11-52	2011	Greece	2010	area-zone	NUTS 3	EL305			1	1	0	0	1	0	0	0	1	0	0	1	1	0	0	0	0	0	0	0
Autochthonous Plasmodium vivax malaria in Greece, 2011	Danis K. et al.	other resource	Entomol Rev	10.1186/1475-2875-11-52	2011	Greece	2010	area-zone	NUTS 3	EL653			1	1	0	0	0	0	0	0	0	0	0	0	0	0	0	0	0	0	0	0
Avian malaria infections in western European mosquitoes.	Ventim R, Ramos JA, Osório H, Lopes RJ, Pérez-Tris J, Mendes L.	other resource	Russian Journal of Genetics	10.1007/s00436-012-2880-3	2012	Portugal	2008	cordinates			40.183333	-8.909683333	1	0	0	0	0	0	1	0	0	0	0	1	0	0	0	0	0	0	0	0
Avian malaria infections in western European mosquitoes.	Ventim R, Ramos JA, Osório H, Lopes RJ, Pérez-Tris J, Mendes L.	other resource	Russian Journal of Genetics	10.1007/s00436-012-2880-3	2012	Portugal	2008	cordinates			39.433333	-9.133333	1	0	0	0	0	0	1	1	0	0	0	1	0	0	0	0	0	0	0	0
Avian malaria infections in western European mosquitoes.	Ventim R, Ramos JA, Osório H, Lopes RJ, Pérez-Tris J, Mendes L.	other resource	Russian Journal of Genetics	10.1007/s00436-012-2880-3	2012	Portugal	2008	cordinates			38.066667	-8.800000	1	0	0	0	0	0	1	0	0	0	0	1	1	0	0	0	0	0	0	0
Avian malaria infections in western European mosquitoes.	Ventim R, Ramos JA, Osório H, Lopes RJ, Pérez-Tris J, Mendes L.	other resource	Russian Journal of Genetics	10.1007/s00436-012-2880-3	2012	Portugal	2008	cordinates			37.066667	-8.116667	0	0	0	0	0	0	0	0	0	0	0	0	1	0	0	0	0	0	0	0
Avian malaria parasites in the last supper: identifying encounters between parasites and the invasive Asian mosquito tiger and native mosquito species in Italy	Martínez-de la Puente J, Muñoz J, Capelli G, Montarsi F, Soriguer R, Arnoldi D, Rizzoli A, Figuerola J.	PubMed	Malar J	10.1186/s12936-015-0571-0	2015	Italy	2012	area-zone	NUTS 2	ITH1			0	0	0	0	0	0	0	0	0	NA	0	0	0	0	0	0	0	0	0	0
Avian malaria parasites in the last supper: identifying encounters between parasites and the invasive Asian mosquito tiger and native mosquito species in Italy	Martínez-de la Puente J, Muñoz J, Capelli G, Montarsi F, Soriguer R, Arnoldi D, Rizzoli A, Figuerola J.	PubMed	Malar J	10.1186/s12936-015-0571-0	2015	Italy	2012	area-zone	NUTS 2	ITH3			0	0	0	0	0	0	0	0	0	NA	0	0	0	0	0	0	0	0	0	0
Biodiversity and Larval Habitat Heterogeneity of Mosquitoes (Diptera: Culicidae) in Northern Spain	Bueno Mari, Ruben; Bernues Baneres, Alberto; Jimenez Peydro, Ricardo	Web of Science	ACTA ZOOLOGICA BULGARICA		2014	Spain	2011	cordinates			42.059194	-2.016833	1	0	0	0	1	0	1	0	0	0	0	0	0	0	0	0	0	0	0	0
Biodiversity and Larval Habitat Heterogeneity of Mosquitoes (Diptera: Culicidae) in Northern Spain	Bueno Mari, Ruben; Bernues Baneres, Alberto; Jimenez Peydro, Ricardo	Web of Science	ACTA ZOOLOGICA BULGARICA		2014	Spain	2011	cordinates			42.049500	-1.926806	1	0	0	0	1	0	1	0	0	0	0	1	0	0	0	0	0	0	0	0
Biodiversity and Larval Habitat Heterogeneity of Mosquitoes (Diptera: Culicidae) in Northern Spain	Bueno Mari, Ruben; Bernues Baneres, Alberto; Jimenez Peydro, Ricardo	Web of Science	ACTA ZOOLOGICA BULGARICA		2014	Spain	2011	cordinates			42.214611	-2.010028	1	0	0	0	0	0	1	0	0	0	0	0	0	0	0	0	0	0	0	0
Biodiversity and Larval Habitat Heterogeneity of Mosquitoes (Diptera: Culicidae) in Northern Spain	Bueno Mari, Ruben; Bernues Baneres, Alberto; Jimenez Peydro, Ricardo	Web of Science	ACTA ZOOLOGICA BULGARICA		2014	Spain	2011	cordinates			42.284167	-1.976694	1	0	0	0	0	0	1	0	0	0	0	0	0	0	0	0	0	0	0	0
Biodiversity and Larval Habitat Heterogeneity of Mosquitoes (Diptera: Culicidae) in Northern Spain	Bueno Mari, Ruben; Bernues Baneres, Alberto; Jimenez Peydro, Ricardo	Web of Science	ACTA ZOOLOGICA BULGARICA		2014	Spain	2011	cordinates			42.298000	-1.972556	1	0	0	0	0	0	1	0	0	0	0	0	0	0	0	0	0	0	0	0
Biodiversity and Larval Habitat Heterogeneity of Mosquitoes (Diptera: Culicidae) in Northern Spain	Bueno Mari, Ruben; Bernues Baneres, Alberto; Jimenez Peydro, Ricardo	Web of Science	ACTA ZOOLOGICA BULGARICA		2014	Spain	2011	cordinates			42.187861	-2.293722	1	0	0	0	0	0	1	0	0	0	0	0	0	0	0	0	0	0	0	0
Biodiversity and Larval Habitat Heterogeneity of Mosquitoes (Diptera: Culicidae) in Northern Spain	Bueno Mari, Ruben; Bernues Baneres, Alberto; Jimenez Peydro, Ricardo	Web of Science	ACTA ZOOLOGICA BULGARICA		2014	Spain	2011	cordinates			42.323111	-2.514500	1	0	0	0	0	0	1	0	0	0	0	0	0	0	0	0	0	0	0	0
Biodiversity and Larval Habitat Heterogeneity of Mosquitoes (Diptera: Culicidae) in Northern Spain	Bueno Mari, Ruben; Bernues Baneres, Alberto; Jimenez Peydro, Ricardo	Web of Science	ACTA ZOOLOGICA BULGARICA		2014	Spain	2011	cordinates			42.075167	-2.604556	1	0	0	0	0	0	1	0	0	0	0	0	0	0	0	0	0	0	0	0
Biodiversity and Larval Habitat Heterogeneity of Mosquitoes (Diptera: Culicidae) in Northern Spain	Bueno Mari, Ruben; Bernues Baneres, Alberto; Jimenez Peydro, Ricardo	Web of Science	ACTA ZOOLOGICA BULGARICA		2014	Spain	2011	cordinates			42.273389	-2.291611	1	0	0	0	1	0	1	0	0	0	0	0	0	0	0	0	0	0	0	0
Biodiversity and Larval Habitat Heterogeneity of Mosquitoes (Diptera: Culicidae) in Northern Spain	Bueno Mari, Ruben; Bernues Baneres, Alberto; Jimenez Peydro, Ricardo	Web of Science	ACTA ZOOLOGICA BULGARICA		2014	Spain	2011	cordinates			42.287111	-2.427194	1	0	0	0	0	0	1	0	0	0	0	1	0	0	0	0	0	0	0	0
Biodiversity and Larval Habitat Heterogeneity of Mosquitoes (Diptera: Culicidae) in Northern Spain	Bueno Mari, Ruben; Bernues Baneres, Alberto; Jimenez Peydro, Ricardo	Web of Science	ACTA ZOOLOGICA BULGARICA		2014	Spain	2011	cordinates			42.447556	-2.309333	1	0	0	0	0	0	1	0	0	0	0	0	0	0	0	0	0	0	0	0
Biodiversity and Larval Habitat Heterogeneity of Mosquitoes (Diptera: Culicidae) in Northern Spain	Bueno Mari, Ruben; Bernues Baneres, Alberto; Jimenez Peydro, Ricardo	Web of Science	ACTA ZOOLOGICA BULGARICA		2014	Spain	2011	cordinates			42.449972	-2.303139	1	0	0	0	0	0	1	0	0	0	0	0	0	0	0	0	0	0	0	0
Biodiversity and Larval Habitat Heterogeneity of Mosquitoes (Diptera: Culicidae) in Northern Spain	Bueno Mari, Ruben; Bernues Baneres, Alberto; Jimenez Peydro, Ricardo	Web of Science	ACTA ZOOLOGICA BULGARICA		2014	Spain	2011	cordinates			42.196000	-1.744111	1	0	0	0	0	0	1	0	0	0	0	0	0	0	0	0	0	0	0	0
Biodiversity and Larval Habitat Heterogeneity of Mosquitoes (Diptera: Culicidae) in Northern Spain	Bueno Mari, Ruben; Bernues Baneres, Alberto; Jimenez Peydro, Ricardo	Web of Science	ACTA ZOOLOGICA BULGARICA		2014	Spain	2011	cordinates			42.061472	-2.595222	1	0	0	0	1	0	0	0	0	0	0	1	0	0	0	0	0	0	0	0
Biodiversity and Larval Habitat Heterogeneity of Mosquitoes (Diptera: Culicidae) in Northern Spain	Bueno Mari, Ruben; Bernues Baneres, Alberto; Jimenez Peydro, Ricardo	Web of Science	ACTA ZOOLOGICA BULGARICA		2014	Spain	2011	cordinates			42.146556	-2.966583	1	0	0	0	1	0	0	0	0	0	0	1	0	0	0	0	0	0	0	0
Biodiversity and Larval Habitat Heterogeneity of Mosquitoes (Diptera: Culicidae) in Northern Spain	Bueno Mari, Ruben; Bernues Baneres, Alberto; Jimenez Peydro, Ricardo	Web of Science	ACTA ZOOLOGICA BULGARICA		2014	Spain	2011	cordinates			42.187806	-2.293806	1	0	0	0	1	0	0	0	0	0	0	0	0	0	0	0	0	0	0	0
Biodiversity and Larval Habitat Heterogeneity of Mosquitoes (Diptera: Culicidae) in Northern Spain	Bueno Mari, Ruben; Bernues Baneres, Alberto; Jimenez Peydro, Ricardo	Web of Science	ACTA ZOOLOGICA BULGARICA		2014	Spain	2011	cordinates			42.076639	-2.677417	1	0	0	0	1	0	0	0	0	0	0	0	0	0	0	0	0	0	0	0
Biodiversity and Larval Habitat Heterogeneity of Mosquitoes (Diptera: Culicidae) in Northern Spain	Bueno Mari, Ruben; Bernues Baneres, Alberto; Jimenez Peydro, Ricardo	Web of Science	ACTA ZOOLOGICA BULGARICA		2014	Spain	2011	cordinates			42.224028	-2.253056	0	0	0	0	0	0	0	0	0	0	0	1	0	0	0	0	0	0	0	0
Biodiversity and Larval Habitat Heterogeneity of Mosquitoes (Diptera: Culicidae) in Northern Spain	Bueno Mari, Ruben; Bernues Baneres, Alberto; Jimenez Peydro, Ricardo	Web of Science	ACTA ZOOLOGICA BULGARICA		2014	Spain	2011	cordinates			42.223083	-2.253417	0	0	0	0	0	0	0	0	0	0	0	0	0	0	0	0	0	0	0	0
Biodiversity and Larval Habitat Heterogeneity of Mosquitoes (Diptera: Culicidae) in Northern Spain	Bueno Mari, Ruben; Bernues Baneres, Alberto; Jimenez Peydro, Ricardo	Web of Science	ACTA ZOOLOGICA BULGARICA		2014	Spain	2011	cordinates			42.078083	-2.677583	0	0	0	0	0	0	0	0	0	0	0	1	0	0	0	0	0	0	0	0
Biodiversity and Larval Habitat Heterogeneity of Mosquitoes (Diptera: Culicidae) in Northern Spain	Bueno Mari, Ruben; Bernues Baneres, Alberto; Jimenez Peydro, Ricardo	Web of Science	ACTA ZOOLOGICA BULGARICA		2014	Spain	2011	cordinates			42.233889	-3.043000	0	0	0	0	0	0	0	0	0	0	0	1	0	0	0	0	0	0	0	0
Biodiversity and Larval Habitat Heterogeneity of Mosquitoes (Diptera: Culicidae) in Northern Spain	Bueno Mari, Ruben; Bernues Baneres, Alberto; Jimenez Peydro, Ricardo	Web of Science	ACTA ZOOLOGICA BULGARICA		2014	Spain	2011	cordinates			42.490083	-2.963361	0	0	0	0	0	0	0	0	0	0	0	1	0	0	0	0	0	0	0	0
Biodiversity and Larval Habitat Heterogeneity of Mosquitoes (Diptera: Culicidae) in Northern Spain	Bueno Mari, Ruben; Bernues Baneres, Alberto; Jimenez Peydro, Ricardo	Web of Science	ACTA ZOOLOGICA BULGARICA		2014	Spain	2011	cordinates			42.008000	-1.947444	0	0	0	0	0	0	0	0	0	0	0	1	0	0	0	0	0	0	0	0
Biodiversity and Larval Habitat Heterogeneity of Mosquitoes (Diptera: Culicidae) in Northern Spain	Bueno Mari, Ruben; Bernues Baneres, Alberto; Jimenez Peydro, Ricardo	Web of Science	ACTA ZOOLOGICA BULGARICA		2014	Spain	2011	cordinates			42.147389	-2.270139	0	0	0	0	0	0	0	0	0	0	0	1	0	0	0	0	0	0	0	0
Biodiversity and Larval Habitat Heterogeneity of Mosquitoes (Diptera: Culicidae) in Northern Spain	Bueno Mari, Ruben; Bernues Baneres, Alberto; Jimenez Peydro, Ricardo	Web of Science	ACTA ZOOLOGICA BULGARICA		2014	Spain	2011	cordinates			42.122167	-2.205694	0	0	0	0	0	0	0	0	0	0	0	1	0	0	0	0	0	0	0	0
Biodiversity and Larval Habitat Heterogeneity of Mosquitoes (Diptera: Culicidae) in Northern Spain	Bueno Mari, Ruben; Bernues Baneres, Alberto; Jimenez Peydro, Ricardo	Web of Science	ACTA ZOOLOGICA BULGARICA		2014	Spain	2011	cordinates			42.080194	-2.677806	0	0	0	0	0	0	0	0	0	0	0	1	0	0	0	0	0	0	0	0
Biodiversity and Larval Habitat Heterogeneity of Mosquitoes (Diptera: Culicidae) in Northern Spain	Bueno Mari, Ruben; Bernues Baneres, Alberto; Jimenez Peydro, Ricardo	Web of Science	ACTA ZOOLOGICA BULGARICA		2014	Spain	2011	cordinates			42.073167	-2.707333	0	0	0	0	0	0	0	0	0	0	0	1	0	0	0	0	0	0	0	0
Biodiversity and Larval Habitat Heterogeneity of Mosquitoes (Diptera: Culicidae) in Northern Spain	Bueno Mari, Ruben; Bernues Baneres, Alberto; Jimenez Peydro, Ricardo	Web of Science	ACTA ZOOLOGICA BULGARICA		2014	Spain	2011	cordinates			42.066667	-2.683333	0	0	0	0	0	0	0	0	0	0	0	1	0	0	0	0	0	0	0	0
Biodiversity and Larval Habitat Heterogeneity of Mosquitoes (Diptera: Culicidae) in Northern Spain	Bueno Mari, Ruben; Bernues Baneres, Alberto; Jimenez Peydro, Ricardo	Web of Science	ACTA ZOOLOGICA BULGARICA		2014	Spain	2011	cordinates			42.410944	-2.734111	0	0	0	0	0	0	0	0	0	0	0	1	0	0	0	0	0	0	0	0
Biodiversity and Larval Habitat Heterogeneity of Mosquitoes (Diptera: Culicidae) in Northern Spain	Bueno Mari, Ruben; Bernues Baneres, Alberto; Jimenez Peydro, Ricardo	Web of Science	ACTA ZOOLOGICA BULGARICA		2014	Spain	2011	cordinates			42.243861	-3.038361	0	0	0	0	0	0	0	0	0	0	0	1	0	0	0	0	0	0	0	0
Biodiversity and Larval Habitat Heterogeneity of Mosquitoes (Diptera: Culicidae) in Northern Spain	Bueno Mari, Ruben; Bernues Baneres, Alberto; Jimenez Peydro, Ricardo	Web of Science	ACTA ZOOLOGICA BULGARICA		2014	Spain	2011	cordinates			42.452611	-2.862472	0	0	0	0	0	0	0	0	0	0	0	0	0	0	0	0	0	0	0	0
Biodiversity and Larval Habitat Heterogeneity of Mosquitoes (Diptera: Culicidae) in Northern Spain	Bueno Mari, Ruben; Bernues Baneres, Alberto; Jimenez Peydro, Ricardo	Web of Science	ACTA ZOOLOGICA BULGARICA		2014	Spain	2011	cordinates			41.974028	-1.902306	0	0	0	0	0	0	0	0	0	0	0	0	0	0	0	0	0	0	0	0
Biodiversity and Larval Habitat Heterogeneity of Mosquitoes (Diptera: Culicidae) in Northern Spain	Bueno Mari, Ruben; Bernues Baneres, Alberto; Jimenez Peydro, Ricardo	Web of Science	ACTA ZOOLOGICA BULGARICA		2014	Spain	2011	cordinates			42.215722	-2.253028	0	0	0	0	0	0	0	0	0	0	0	0	0	0	0	0	0	0	0	0
Biodiversity and Larval Habitat Heterogeneity of Mosquitoes (Diptera: Culicidae) in Northern Spain	Bueno Mari, Ruben; Bernues Baneres, Alberto; Jimenez Peydro, Ricardo	Web of Science	ACTA ZOOLOGICA BULGARICA		2014	Spain	2011	cordinates			42.281000	-1.981111	0	0	0	0	0	0	0	0	0	0	0	0	0	0	0	0	0	0	0	0
Biodiversity and Larval Habitat Heterogeneity of Mosquitoes (Diptera: Culicidae) in Northern Spain	Bueno Mari, Ruben; Bernues Baneres, Alberto; Jimenez Peydro, Ricardo	Web of Science	ACTA ZOOLOGICA BULGARICA		2014	Spain	2011	cordinates			42.194222	-2.696444	0	0	0	0	0	0	0	0	0	0	0	0	0	0	0	0	0	0	0	0
Biodiversity and Larval Habitat Heterogeneity of Mosquitoes (Diptera: Culicidae) in Northern Spain	Bueno Mari, Ruben; Bernues Baneres, Alberto; Jimenez Peydro, Ricardo	Web of Science	ACTA ZOOLOGICA BULGARICA		2014	Spain	2011	cordinates			42.212056	-1.768139	0	0	0	0	0	0	0	0	0	0	0	0	0	0	0	0	0	0	0	0
Biodiversity and Larval Habitat Heterogeneity of Mosquitoes (Diptera: Culicidae) in Northern Spain	Bueno Mari, Ruben; Bernues Baneres, Alberto; Jimenez Peydro, Ricardo	Web of Science	ACTA ZOOLOGICA BULGARICA		2014	Spain	2011	cordinates			42.107944	-1.998861	0	0	0	0	0	0	0	0	0	0	0	0	0	0	0	0	0	0	0	0
Biodiversity and Larval Habitat Heterogeneity of Mosquitoes (Diptera: Culicidae) in Northern Spain	Bueno Mari, Ruben; Bernues Baneres, Alberto; Jimenez Peydro, Ricardo	Web of Science	ACTA ZOOLOGICA BULGARICA		2014	Spain	2011	cordinates			42.580083	-2.846694	0	0	0	0	0	0	0	0	0	0	0	0	0	0	0	0	0	0	0	0
Biodiversity and Larval Habitat Heterogeneity of Mosquitoes (Diptera: Culicidae) in Northern Spain	Bueno Mari, Ruben; Bernues Baneres, Alberto; Jimenez Peydro, Ricardo	Web of Science	ACTA ZOOLOGICA BULGARICA		2014	Spain	2011	cordinates			42.451111	-2.867528	0	0	0	0	0	0	0	0	0	0	0	0	0	0	0	0	0	0	0	0
Biodiversity and Larval Habitat Heterogeneity of Mosquitoes (Diptera: Culicidae) in Northern Spain	Bueno Mari, Ruben; Bernues Baneres, Alberto; Jimenez Peydro, Ricardo	Web of Science	ACTA ZOOLOGICA BULGARICA		2014	Spain	2011	cordinates			42.469694	-2.448167	0	0	0	0	0	0	0	0	0	0	0	0	0	0	0	0	0	0	0	0
Biodiversity and Larval Habitat Heterogeneity of Mosquitoes (Diptera: Culicidae) in Northern Spain	Bueno Mari, Ruben; Bernues Baneres, Alberto; Jimenez Peydro, Ricardo	Web of Science	ACTA ZOOLOGICA BULGARICA		2014	Spain	2011	cordinates			42.336361	-2.066028	0	0	0	0	0	0	0	0	0	0	0	0	0	0	0	0	0	0	0	0
Biodiversity and Larval Habitat Heterogeneity of Mosquitoes (Diptera: Culicidae) in Northern Spain	Bueno Mari, Ruben; Bernues Baneres, Alberto; Jimenez Peydro, Ricardo	Web of Science	ACTA ZOOLOGICA BULGARICA		2014	Spain	2011	cordinates			42.023778	-2.673889	0	0	0	0	0	0	0	0	0	0	0	0	0	0	0	0	0	0	0	0
Biodiversity and Larval Habitat Heterogeneity of Mosquitoes (Diptera: Culicidae) in Northern Spain	Bueno Mari, Ruben; Bernues Baneres, Alberto; Jimenez Peydro, Ricardo	Web of Science	ACTA ZOOLOGICA BULGARICA		2014	Spain	2011	cordinates			42.063528	-2.715083	0	0	0	0	0	0	0	0	0	0	0	0	0	0	0	0	0	0	0	0
Biodiversity and Larval Habitat Heterogeneity of Mosquitoes (Diptera: Culicidae) in Northern Spain	Bueno Mari, Ruben; Bernues Baneres, Alberto; Jimenez Peydro, Ricardo	Web of Science	ACTA ZOOLOGICA BULGARICA		2014	Spain	2011	cordinates			42.065444	-2.714667	0	0	0	0	0	0	0	0	0	0	0	0	0	0	0	0	0	0	0	0
Biodiversity and Larval Habitat Heterogeneity of Mosquitoes (Diptera: Culicidae) in Northern Spain	Bueno Mari, Ruben; Bernues Baneres, Alberto; Jimenez Peydro, Ricardo	Web of Science	ACTA ZOOLOGICA BULGARICA		2014	Spain	2011	cordinates			42.070417	-2.719778	0	0	0	0	0	0	0	0	0	0	0	0	0	0	0	0	0	0	0	0
Biodiversity and Larval Habitat Heterogeneity of Mosquitoes (Diptera: Culicidae) in Northern Spain	Bueno Mari, Ruben; Bernues Baneres, Alberto; Jimenez Peydro, Ricardo	Web of Science	ACTA ZOOLOGICA BULGARICA		2014	Spain	2011	cordinates			42.021250	-2.671139	0	0	0	0	0	0	0	0	0	0	0	0	0	0	0	0	0	0	0	0
Biodiversity and Larval Habitat Heterogeneity of Mosquitoes (Diptera: Culicidae) in Northern Spain	Bueno Mari, Ruben; Bernues Baneres, Alberto; Jimenez Peydro, Ricardo	Web of Science	ACTA ZOOLOGICA BULGARICA		2014	Spain	2011	cordinates			42.034250	-2.693222	0	0	0	0	0	0	0	0	0	0	0	0	0	0	0	0	0	0	0	0
Biodiversity and Larval Habitat Heterogeneity of Mosquitoes (Diptera: Culicidae) in Northern Spain	Bueno Mari, Ruben; Bernues Baneres, Alberto; Jimenez Peydro, Ricardo	Web of Science	ACTA ZOOLOGICA BULGARICA		2014	Spain	2011	cordinates			42.060111	-2.713944	0	0	0	0	0	0	0	0	0	0	0	0	0	0	0	0	0	0	0	0
Biodiversity and Larval Habitat Heterogeneity of Mosquitoes (Diptera: Culicidae) in Northern Spain	Bueno Mari, Ruben; Bernues Baneres, Alberto; Jimenez Peydro, Ricardo	Web of Science	ACTA ZOOLOGICA BULGARICA		2014	Spain	2011	cordinates			42.028694	-2.683639	0	0	0	0	0	0	0	0	0	0	0	0	0	0	0	0	0	0	0	0
Biodiversity and Larval Habitat Heterogeneity of Mosquitoes (Diptera: Culicidae) in Northern Spain	Bueno Mari, Ruben; Bernues Baneres, Alberto; Jimenez Peydro, Ricardo	Web of Science	ACTA ZOOLOGICA BULGARICA		2014	Spain	2011	cordinates			42.035500	-2.673111	0	0	0	0	0	0	0	0	0	0	0	0	0	0	0	0	0	0	0	0
Biodiversity and Larval Habitat Heterogeneity of Mosquitoes (Diptera: Culicidae) in Northern Spain	Bueno Mari, Ruben; Bernues Baneres, Alberto; Jimenez Peydro, Ricardo	Web of Science	ACTA ZOOLOGICA BULGARICA		2014	Spain	2011	cordinates			42.094361	-2.675833	0	0	0	0	0	0	0	0	0	0	0	0	0	0	0	0	0	0	0	0
Biodiversity and Larval Habitat Heterogeneity of Mosquitoes (Diptera: Culicidae) in Northern Spain	Bueno Mari, Ruben; Bernues Baneres, Alberto; Jimenez Peydro, Ricardo	Web of Science	ACTA ZOOLOGICA BULGARICA		2014	Spain	2011	cordinates			42.091278	-2.675528	0	0	0	0	0	0	0	0	0	0	0	0	0	0	0	0	0	0	0	0
Biodiversity and Larval Habitat Heterogeneity of Mosquitoes (Diptera: Culicidae) in Northern Spain	Bueno Mari, Ruben; Bernues Baneres, Alberto; Jimenez Peydro, Ricardo	Web of Science	ACTA ZOOLOGICA BULGARICA		2014	Spain	2011	cordinates			42.095667	-2.835528	0	0	0	0	0	0	0	0	0	0	0	0	0	0	0	0	0	0	0	0
Biodiversity and Larval Habitat Heterogeneity of Mosquitoes (Diptera: Culicidae) in Northern Spain	Bueno Mari, Ruben; Bernues Baneres, Alberto; Jimenez Peydro, Ricardo	Web of Science	ACTA ZOOLOGICA BULGARICA		2014	Spain	2011	cordinates			42.262194	-2.973944	0	0	0	0	0	0	0	0	0	0	0	0	0	0	0	0	0	0	0	0
Biodiversity and Larval Habitat Heterogeneity of Mosquitoes (Diptera: Culicidae) in Northern Spain	Bueno Mari, Ruben; Bernues Baneres, Alberto; Jimenez Peydro, Ricardo	Web of Science	ACTA ZOOLOGICA BULGARICA		2014	Spain	2011	cordinates			42.286139	-2.966250	0	0	0	0	0	0	0	0	0	0	0	0	0	0	0	0	0	0	0	0
Biodiversity and Larval Habitat Heterogeneity of Mosquitoes (Diptera: Culicidae) in Northern Spain	Bueno Mari, Ruben; Bernues Baneres, Alberto; Jimenez Peydro, Ricardo	Web of Science	ACTA ZOOLOGICA BULGARICA		2014	Spain	2011	cordinates			42.178111	-1.759944	0	0	0	0	0	0	0	0	0	0	0	0	0	0	0	0	0	0	0	0
Biodiversity and Larval Habitat Heterogeneity of Mosquitoes (Diptera: Culicidae) in Northern Spain	Bueno Mari, Ruben; Bernues Baneres, Alberto; Jimenez Peydro, Ricardo	Web of Science	ACTA ZOOLOGICA BULGARICA		2014	Spain	2011	cordinates			42.504000	-2.681694	0	0	0	0	0	0	0	0	0	0	0	0	0	0	0	0	0	0	0	0
Biodiversity and Larval Habitat Heterogeneity of Mosquitoes (Diptera: Culicidae) in Northern Spain	Bueno Mari, Ruben; Bernues Baneres, Alberto; Jimenez Peydro, Ricardo	Web of Science	ACTA ZOOLOGICA BULGARICA		2014	Spain	2011	cordinates			42.178111	-1.759944	0	0	0	0	0	0	0	0	0	0	0	0	0	0	0	0	0	0	0	0
Biodiversity and Larval Habitat Heterogeneity of Mosquitoes (Diptera: Culicidae) in Northern Spain	Bueno Mari, Ruben; Bernues Baneres, Alberto; Jimenez Peydro, Ricardo	Web of Science	ACTA ZOOLOGICA BULGARICA		2014	Spain	2011	cordinates			42.284000	-1.976417	0	0	0	0	0	0	0	0	0	0	0	0	0	0	0	0	0	0	0	0
Biodiversity and Larval Habitat Heterogeneity of Mosquitoes (Diptera: Culicidae) in Northern Spain	Bueno Mari, Ruben; Bernues Baneres, Alberto; Jimenez Peydro, Ricardo	Web of Science	ACTA ZOOLOGICA BULGARICA		2014	Spain	2011	cordinates			42.503083	-2.679833	0	0	0	0	0	0	0	0	0	0	0	0	0	0	0	0	0	0	0	0
Biodiversity and Larval Habitat Heterogeneity of Mosquitoes (Diptera: Culicidae) in Northern Spain	Bueno Mari, Ruben; Bernues Baneres, Alberto; Jimenez Peydro, Ricardo	Web of Science	ACTA ZOOLOGICA BULGARICA		2014	Spain	2011	cordinates			42.267917	-2.971222	0	0	0	0	0	0	0	0	0	0	0	0	0	0	0	0	0	0	0	0
Biodiversity and Larval Habitat Heterogeneity of Mosquitoes (Diptera: Culicidae) in Northern Spain	Bueno Mari, Ruben; Bernues Baneres, Alberto; Jimenez Peydro, Ricardo	Web of Science	ACTA ZOOLOGICA BULGARICA		2014	Spain	2011	cordinates			42.555056	-2.787722	0	0	0	0	0	0	0	0	0	0	0	0	0	0	0	0	0	0	0	0
Biodiversity and Larval Habitat Heterogeneity of Mosquitoes (Diptera: Culicidae) in Northern Spain	Bueno Mari, Ruben; Bernues Baneres, Alberto; Jimenez Peydro, Ricardo	Web of Science	ACTA ZOOLOGICA BULGARICA		2014	Spain	2011	cordinates			42.443500	-2.510111	0	0	0	0	0	0	0	0	0	0	0	0	0	0	0	0	0	0	0	0
Biodiversity and Larval Habitat Heterogeneity of Mosquitoes (Diptera: Culicidae) in Northern Spain	Bueno Mari, Ruben; Bernues Baneres, Alberto; Jimenez Peydro, Ricardo	Web of Science	ACTA ZOOLOGICA BULGARICA		2014	Spain	2011	cordinates			42.471222	-2.452417	0	0	0	0	0	0	0	0	0	0	0	0	0	0	0	0	0	0	0	0
Biodiversity and Larval Habitat Heterogeneity of Mosquitoes (Diptera: Culicidae) in Northern Spain	Bueno Mari, Ruben; Bernues Baneres, Alberto; Jimenez Peydro, Ricardo	Web of Science	ACTA ZOOLOGICA BULGARICA		2014	Spain	2011	cordinates			42.443083	-2.960500	0	0	0	0	0	0	0	0	0	0	0	0	0	0	0	0	0	0	0	0
Biology and dynamics of potential malaria vectors in Southern France	Ponçon N, Toty C, L'Ambert G, Le Goff G, Brengues C, Schaffner F, Fontenille D.	PubMed	Malar J	10.1186/1475-2875-6-18	2007	France	2005	area-zone	LAU 2	FR13004			1	0	0	0	0	0	1	0	1	1	1	0	1	0	0	0	0	0	0	0
Biology and dynamics of potential malaria vectors in Southern France	Ponçon N, Toty C, L'Ambert G, Le Goff G, Brengues C, Schaffner F, Fontenille D.	PubMed	Malar J	10.1186/1475-2875-6-18	2007	France	2005	area-zone	LAU 2	FR30003			1	0	0	0	0	0	1	0	1	1	1	0	0	0	0	0	0	0	0	0
Bionomics of the Established Exotic Mosquito Species Aedes koreicus in Belgium, Europe	VERSTEIRT V. et al.	other resource	Parasites Vectors	10.1603/me11170	2012	Belgium	2008-2009	cordinates			50.9959	5.6209	0	0	0	0	0	0	0	NA	0	NA	0	NA	0	0	0	0	0	0	0	0
Bionomics of the Established Exotic Mosquito Species Aedes koreicus in Belgium, Europe	VERSTEIRT V. et al.	other resource	Parasites Vectors	10.1603/me11170	2012	Belgium	2008-2009	cordinates			50.9941	5.6182	0	0	0	0	0	0	0	NA	0	NA	0	NA	0	0	0	0	0	0	0	0
Bird-biting mosquitoes on farms in southern England	Brugman VA, Medlock JM, Logan JG, Wilson AJ, Lindsay SW, Fooks AR, Mertens PPC, Johnson N, Carpenter ST.	other resource	Parasites Vectors	10.1136/vr.104830	2018	United Kingdom	2013	cordinates			51.377201	0.783809	1	0	0	0	0	0	1	0	0	0	0	1	0	0	0	0	0	0	0	0
Bird-biting mosquitoes on farms in southern England	Brugman VA, Medlock JM, Logan JG, Wilson AJ, Lindsay SW, Fooks AR, Mertens PPC, Johnson N, Carpenter ST.	other resource	Parasites Vectors	10.1136/vr.104830	2018	United Kingdom	2013	cordinates			51.32052	-0.637904	1	0	0	0	0	0	0	1	0	0	0	0	0	0	0	0	0	0	0	0
Bird-biting mosquitoes on farms in southern England	Brugman VA, Medlock JM, Logan JG, Wilson AJ, Lindsay SW, Fooks AR, Mertens PPC, Johnson N, Carpenter ST.	other resource	Parasites Vectors	10.1136/vr.104830	2018	United Kingdom	2013	cordinates			51.714399	-1.389034	0	0	0	0	0	0	0	0	0	0	0	0	0	0	0	0	0	0	0	0
Bird-biting mosquitoes on farms in southern England	Brugman VA, Medlock JM, Logan JG, Wilson AJ, Lindsay SW, Fooks AR, Mertens PPC, Johnson N, Carpenter ST.	other resource	Parasites Vectors	10.1136/vr.104830	2018	United Kingdom	2013	cordinates			50.822415	-0.952401	0	0	0	0	0	0	0	0	0	0	0	0	0	0	0	0	0	0	0	0
Biting activity of mosquito species (Diptera: Culicidae) in the Turkey-Armenia border area, Ararat Valley, Turkey	Aldemir A, Bedir H, Demirci B, Alten B.	PubMed	J Med Entomol	10.1603/033.047.0103	2010	Turkey	2007	area-zone	NUTS 3	TRA23			1	0	0	0	0	0	0	0	1	1	0	0	0	0	0	0	0	0	0	0
Blood-feeding ecology of mosquitoes in two zoological gardens in the United Kingdom	Hernandez-Colina A, Gonzalez-Olvera M, Lomax E, Townsend F, Maddox A, Hesson JC, Sherlock K, Ward D, Eckley L, Vercoe M, Lopez J, Baylis M.	PubMed	Parasit Vectors	10.1186/s13071-021-04735-0	2021	United Kingdom	2017-2019	area-zone	NUTS 3	UKE22			0	0	0	0	0	0	0	NA	0	NA	0	NA	0	0	0	0	0	0	0	0
Blood-feeding ecology of mosquitoes in two zoological gardens in the United Kingdom	Hernandez-Colina A, Gonzalez-Olvera M, Lomax E, Townsend F, Maddox A, Hesson JC, Sherlock K, Ward D, Eckley L, Vercoe M, Lopez J, Baylis M.	PubMed	Parasit Vectors	10.1186/s13071-021-04735-0	2021	United Kingdom	2017-2019	area-zone	NUTS 3	UKD63			0	0	0	0	0	0	0	NA	0	1	0	NA	0	0	0	0	0	0	0	0
Blood-feeding patterns of native mosquitoes and insights into their potential role as pathogen vectors in the Thames estuary region of the United Kingdom	Brugman VA, Hernández-Triana LM, England ME, Medlock JM, Mertens PP, Logan JG, Wilson AJ, Fooks AR, Johnson N, Carpenter S.	PubMed	Parasit Vectors	10.1186/s13071-017-2098-4	2017	United Kingdom	2013	cordinates			51.377445	0.78406	1	0	0	0	0	1	1	0	0	0	0	1	0	0	0	0	0	0	0	0
Bloodsucking Dipterans (Diptera: Ceratopogonidae, Culicidae, Simuliidae, Tabanidae) of the Kurgala Peninsula, Leningrad Province	Aibulatov S.V.	other resource	J Vector Ecol	10.1134/S0013873809060037	2009	Russia	2005-2007	area-zone	Oblast	Leningrad oblast			1	0	0	0	1	0	0	0	0	0	0	0	0	0	0	0	0	0	0	0
British container breeding mosquitoes: the impact of urbanisation and climate change on community composition and phenology	Townroe S, Callaghan A.	PubMed	PLoS One	10.1371/journal.pone.0095325	2014	United Kingdom	2011-2012	area-zone	NUTS 3	UKJ11			0	0	0	0	0	0	0	NA	0	0	0	NA	0	0	0	0	0	0	0	0
British container breeding mosquitoes: the impact of urbanisation and climate change on community composition and phenology	Townroe S, Callaghan A.	PubMed	PLoS One	10.1371/journal.pone.0095325	2014	United Kingdom	2011-2012	area-zone	NUTS 3	UKJ14			0	0	0	0	0	0	0	NA	0	0	0	NA	0	0	0	0	0	0	0	0
Buzzing Homes: Using Citizen Science Data to Explore the Effects of Urbanization on Indoor Mosquito Communities	Pernat, Nadja; Kampen, Helge; Jeschke, Jonathan M.; Werner, Doreen	Web of Science	INSECTS	10.3390/insects12050374	2021	Germany	2012-2019	country	Germany				1	0	0	0	0	0	0	1	0	1	0	1	0	0	0	0	0	0	0	0
Chromosomal Polymorphism in the Populations of Malaria Mosquito Anopheles messeae (Diptera, Culicidae) in the Volga Region	Gordeev M.I. and Moskaev A. V.	other resource	BULLETIN DE LA SOCIÉTÉ ENTOMOLOGIQUE SUISSE	10.1134/S1022795416040050	2016	Russia	2013-2014	cordinates			56.454247	33.888400	1	0	0	0	1	1	0	0	0	0	0	0	0	1	0	0	0	0	0	0
Chromosomal Polymorphism in the Populations of Malaria Mosquito Anopheles messeae (Diptera, Culicidae) in the Volga Region	Gordeev M.I. and Moskaev A. V.	other resource	BULLETIN DE LA SOCIÉTÉ ENTOMOLOGIQUE SUISSE	10.1134/S1022795416040050	2016	Russia	2013-2014	cordinates			56.333567	43.803758	1	0	0	0	1	1	0	0	0	0	0	0	0	0	0	0	0	0	0	0
Chromosomal Polymorphism in the Populations of Malaria Mosquito Anopheles messeae (Diptera, Culicidae) in the Volga Region	Gordeev M.I. and Moskaev A. V.	other resource	BULLETIN DE LA SOCIÉTÉ ENTOMOLOGIQUE SUISSE	10.1134/S1022795416040050	2016	Russia	2013-2014	cordinates			56.128378	47.341808	1	0	0	0	1	1	0	0	0	0	0	0	0	0	0	0	0	0	0	0
Chromosomal Polymorphism in the Populations of Malaria Mosquito Anopheles messeae (Diptera, Culicidae) in the Volga Region	Gordeev M.I. and Moskaev A. V.	other resource	BULLETIN DE LA SOCIÉTÉ ENTOMOLOGIQUE SUISSE	10.1134/S1022795416040050	2016	Russia	2013-2014	cordinates			55.886992	48.867767	1	0	0	0	0	1	0	0	0	0	0	0	0	0	0	0	0	0	0	0
Chromosomal Polymorphism in the Populations of Malaria Mosquito Anopheles messeae (Diptera, Culicidae) in the Volga Region	Gordeev M.I. and Moskaev A. V.	other resource	BULLETIN DE LA SOCIÉTÉ ENTOMOLOGIQUE SUISSE	10.1134/S1022795416040050	2016	Russia	2013-2014	cordinates			55.684678	52.489739	1	0	0	0	1	1	0	0	0	0	0	0	0	0	0	0	0	0	0	0
Chromosomal Polymorphism in the Populations of Malaria Mosquito Anopheles messeae (Diptera, Culicidae) in the Volga Region	Gordeev M.I. and Moskaev A. V.	other resource	BULLETIN DE LA SOCIÉTÉ ENTOMOLOGIQUE SUISSE	10.1134/S1022795416040050	2016	Russia	2013-2014	cordinates			55.474983	54.033581	1	0	0	0	1	1	0	0	0	0	0	0	0	0	0	0	0	0	0	0
Chromosomal Polymorphism in the Populations of Malaria Mosquito Anopheles messeae (Diptera, Culicidae) in the Volga Region	Gordeev M.I. and Moskaev A. V.	other resource	BULLETIN DE LA SOCIÉTÉ ENTOMOLOGIQUE SUISSE	10.1134/S1022795416040050	2016	Russia	2013-2014	cordinates			53.103881	50.214708	1	0	0	0	0	1	0	0	0	0	0	0	0	0	0	0	0	0	0	0
Chromosomal Polymorphism in the Populations of Malaria Mosquito Anopheles messeae (Diptera, Culicidae) in the Volga Region	Gordeev M.I. and Moskaev A. V.	other resource	BULLETIN DE LA SOCIÉTÉ ENTOMOLOGIQUE SUISSE	10.1134/S1022795416040050	2016	Russia	2013-2014	cordinates			49.448878	43.610492	1	0	0	0	0	1	0	0	0	0	0	0	0	0	0	0	0	0	0	0
Chromosome and Genome Divergence between the Cryptic Eurasian Malaria Vector-Species Anopheles messeae and Anopheles daciae	Naumenko AN, Karagodin DA, Yurchenko AA, Moskaev AV, Martin OI, Baricheva EM, Sharakhov IV, Gordeev MI, Sharakhova MV.	Pubmed	Genes (Basel)	10.3390/genes11020165	2020	Russia	2016	cordinates			55.734056	37.842639	1	0	0	0	1	1	0	0	0	0	0	0	0	0	0	0	0	0	0	0
Chromosome and Genome Divergence between the Cryptic Eurasian Malaria Vector-Species Anopheles messeae and Anopheles daciae	Naumenko AN, Karagodin DA, Yurchenko AA, Moskaev AV, Martin OI, Baricheva EM, Sharakhov IV, Gordeev MI, Sharakhova MV.	Pubmed	Genes (Basel)	10.3390/genes11020165	2020	Russia	2016	cordinates			55.899278	38.438306	1	0	0	0	1	1	0	0	0	0	0	0	0	0	0	0	0	0	0	0
Chromosome and Genome Divergence between the Cryptic Eurasian Malaria Vector-Species Anopheles messeae and Anopheles daciae	Naumenko AN, Karagodin DA, Yurchenko AA, Moskaev AV, Martin OI, Baricheva EM, Sharakhov IV, Gordeev MI, Sharakhova MV.	Pubmed	Genes (Basel)	10.3390/genes11020165	2020	Russia	2016	cordinates			55.288306	39.367639	1	0	0	0	1	1	0	0	0	0	0	0	0	1	0	0	0	0	0	0
Circulation of Dirofilaria immitis and Dirofilaria repens in the Danube Delta Biosphere Reserve, Romania	Tomazatos A, Cadar D, Török E, Maranda I, Horváth C, Keresztes L, Spinu M, Jansen S, Jöst H, Schmidt-Chanasit J, Tannich E, Lühken R.	PubMed	Parasit Vectors	10.1186/s13071-018-2980-8	2018	Romania	2014	area-zone	NUTS 3	RO225			1	0	0	0	0	0	0	0	1	1	0	0	1	0	0	0	0	0	0	0
Circulation of Dirofilaria repens and Dirofilaria immitis in Moldova	Șuleșco T, von Thien H, Toderaș L, Toderaș I, Lühken R, Tannich E.	PubMed	Parasit Vectors	10.1186/s13071-016-1916-4	2016	Moldova	2010-2015	cordinates			47.64181	27.367232	0	0	0	0	0	0	0	0	0	1	0	0	0	0	0	0	0	0	0	0
Circulation of Dirofilaria repens and Dirofilaria immitis in Moldova	Șuleșco T, von Thien H, Toderaș L, Toderaș I, Lühken R, Tannich E.	PubMed	Parasit Vectors	10.1186/s13071-016-1916-4	2016	Moldova	2010-2015	cordinates			47.27875	27.748837	0	0	0	0	0	0	0	0	0	1	0	0	0	0	0	0	0	0	0	0
Circulation of Dirofilaria repens and Dirofilaria immitis in Moldova	Șuleșco T, von Thien H, Toderaș L, Toderaș I, Lühken R, Tannich E.	PubMed	Parasit Vectors	10.1186/s13071-016-1916-4	2016	Moldova	2010-2015	cordinates			48.45703	27.748837	0	0	0	0	0	0	0	0	0	0	0	0	0	0	0	0	0	0	0	0
Circulation of Dirofilaria repens and Dirofilaria immitis in Moldova	Șuleșco T, von Thien H, Toderaș L, Toderaș I, Lühken R, Tannich E.	PubMed	Parasit Vectors	10.1186/s13071-016-1916-4	2016	Moldova	2010-2015	cordinates			47.3823	27.778113	0	0	0	0	0	0	0	0	0	0	0	0	0	0	0	0	0	0	0	0
Circulation of Dirofilaria repens and Dirofilaria immitis in Moldova	Șuleșco T, von Thien H, Toderaș L, Toderaș I, Lühken R, Tannich E.	PubMed	Parasit Vectors	10.1186/s13071-016-1916-4	2016	Moldova	2010-2015	cordinates			47.29566	28.054089	0	0	0	0	0	0	0	0	0	0	0	0	0	0	0	0	0	0	0	0
Circulation of Dirofilaria repens and Dirofilaria immitis in Moldova	Șuleșco T, von Thien H, Toderaș L, Toderaș I, Lühken R, Tannich E.	PubMed	Parasit Vectors	10.1186/s13071-016-1916-4	2016	Moldova	2010-2015	cordinates			45.59178	28.160676	0	0	0	0	0	0	0	0	0	0	0	0	0	0	0	0	0	0	0	0
Circulation of Dirofilaria repens and Dirofilaria immitis in Moldova	Șuleșco T, von Thien H, Toderaș L, Toderaș I, Lühken R, Tannich E.	PubMed	Parasit Vectors	10.1186/s13071-016-1916-4	2016	Moldova	2010-2015	cordinates			47.11081	28.361139	1	0	0	0	0	0	0	1	0	0	0	0	0	0	0	0	0	0	0	0
Circulation of Dirofilaria repens and Dirofilaria immitis in Moldova	Șuleșco T, von Thien H, Toderaș L, Toderaș I, Lühken R, Tannich E.	PubMed	Parasit Vectors	10.1186/s13071-016-1916-4	2016	Moldova	2010-2015	cordinates			47.11275	28.362089	0	0	0	0	0	0	0	0	0	0	0	0	0	0	0	0	0	0	0	0
Circulation of Dirofilaria repens and Dirofilaria immitis in Moldova	Șuleșco T, von Thien H, Toderaș L, Toderaș I, Lühken R, Tannich E.	PubMed	Parasit Vectors	10.1186/s13071-016-1916-4	2016	Moldova	2010-2015	cordinates			46.33513	28.440593	0	0	0	0	0	0	0	0	0	0	0	0	0	0	0	0	0	0	0	0
Circulation of Dirofilaria repens and Dirofilaria immitis in Moldova	Șuleșco T, von Thien H, Toderaș L, Toderaș I, Lühken R, Tannich E.	PubMed	Parasit Vectors	10.1186/s13071-016-1916-4	2016	Moldova	2010-2015	cordinates			45.93919	28.618992	0	0	0	0	0	0	0	0	0	0	0	0	0	0	0	0	0	0	0	0
Circulation of Dirofilaria repens and Dirofilaria immitis in Moldova	Șuleșco T, von Thien H, Toderaș L, Toderaș I, Lühken R, Tannich E.	PubMed	Parasit Vectors	10.1186/s13071-016-1916-4	2016	Moldova	2010-2015	cordinates			46.98369	28.771179	0	0	0	0	0	0	0	0	0	0	0	0	0	0	0	0	0	0	0	0
Circulation of Dirofilaria repens and Dirofilaria immitis in Moldova	Șuleșco T, von Thien H, Toderaș L, Toderaș I, Lühken R, Tannich E.	PubMed	Parasit Vectors	10.1186/s13071-016-1916-4	2016	Moldova	2010-2015	cordinates			47.0502	28.786081	0	0	0	0	0	0	0	0	0	0	0	0	0	0	0	0	0	0	0	0
Circulation of Dirofilaria repens and Dirofilaria immitis in Moldova	Șuleșco T, von Thien H, Toderaș L, Toderaș I, Lühken R, Tannich E.	PubMed	Parasit Vectors	10.1186/s13071-016-1916-4	2016	Moldova	2010-2015	cordinates			47.26732	28.798281	0	0	0	0	0	0	0	0	0	0	0	0	0	0	0	0	0	0	0	0
Circulation of Dirofilaria repens and Dirofilaria immitis in Moldova	Șuleșco T, von Thien H, Toderaș L, Toderaș I, Lühken R, Tannich E.	PubMed	Parasit Vectors	10.1186/s13071-016-1916-4	2016	Moldova	2010-2015	cordinates			46.09624	28.840656	0	0	0	0	0	0	0	0	0	1	0	0	0	0	0	0	0	0	0	0
Circulation of Dirofilaria repens and Dirofilaria immitis in Moldova	Șuleșco T, von Thien H, Toderaș L, Toderaș I, Lühken R, Tannich E.	PubMed	Parasit Vectors	10.1186/s13071-016-1916-4	2016	Moldova	2010-2015	cordinates			46.06548	28.842185	1	0	0	0	0	0	0	0	1	1	0	0	0	0	0	0	0	0	0	0
Circulation of Dirofilaria repens and Dirofilaria immitis in Moldova	Șuleșco T, von Thien H, Toderaș L, Toderaș I, Lühken R, Tannich E.	PubMed	Parasit Vectors	10.1186/s13071-016-1916-4	2016	Moldova	2010-2015	cordinates			47.00257	28.851121	0	0	0	0	0	0	0	0	0	0	0	0	0	0	0	0	0	0	0	0
Circulation of Dirofilaria repens and Dirofilaria immitis in Moldova	Șuleșco T, von Thien H, Toderaș L, Toderaș I, Lühken R, Tannich E.	PubMed	Parasit Vectors	10.1186/s13071-016-1916-4	2016	Moldova	2010-2015	cordinates			47.10146	28.8679	0	0	0	0	0	0	0	0	0	0	0	0	0	0	0	0	0	0	0	0
Circulation of Dirofilaria repens and Dirofilaria immitis in Moldova	Șuleșco T, von Thien H, Toderaș L, Toderaș I, Lühken R, Tannich E.	PubMed	Parasit Vectors	10.1186/s13071-016-1916-4	2016	Moldova	2010-2015	cordinates			47.04828	28.873108	0	0	0	0	0	0	0	0	0	0	0	0	0	0	0	0	0	0	0	0
Circulation of Dirofilaria repens and Dirofilaria immitis in Moldova	Șuleșco T, von Thien H, Toderaș L, Toderaș I, Lühken R, Tannich E.	PubMed	Parasit Vectors	10.1186/s13071-016-1916-4	2016	Moldova	2010-2015	cordinates			46.96159	28.914761	0	0	0	0	0	0	0	0	0	0	0	0	0	0	0	0	0	0	0	0
Circulation of Dirofilaria repens and Dirofilaria immitis in Moldova	Șuleșco T, von Thien H, Toderaș L, Toderaș I, Lühken R, Tannich E.	PubMed	Parasit Vectors	10.1186/s13071-016-1916-4	2016	Moldova	2010-2015	cordinates			46.14565	28.959886	0	0	0	0	0	0	0	0	0	1	0	0	0	0	0	0	0	0	0	0
Circulation of Dirofilaria repens and Dirofilaria immitis in Moldova	Șuleșco T, von Thien H, Toderaș L, Toderaș I, Lühken R, Tannich E.	PubMed	Parasit Vectors	10.1186/s13071-016-1916-4	2016	Moldova	2010-2015	cordinates			47.08082	29.102036	1	0	0	0	0	0	0	1	0	0	0	0	0	0	0	0	0	0	0	0
Circulation of Dirofilaria repens and Dirofilaria immitis in Moldova	Șuleșco T, von Thien H, Toderaș L, Toderaș I, Lühken R, Tannich E.	PubMed	Parasit Vectors	10.1186/s13071-016-1916-4	2016	Moldova	2010-2015	cordinates			47.39004	29.15982	0	0	0	0	0	0	0	0	0	0	0	0	0	0	0	0	0	0	0	0
Circulation of Dirofilaria repens and Dirofilaria immitis in Moldova	Șuleșco T, von Thien H, Toderaș L, Toderaș I, Lühken R, Tannich E.	PubMed	Parasit Vectors	10.1186/s13071-016-1916-4	2016	Moldova	2010-2015	cordinates			47.13705	29.236434	0	0	0	0	0	0	0	0	0	0	0	0	0	0	0	0	0	0	0	0
Circulation of Dirofilaria repens and Dirofilaria immitis in Moldova	Șuleșco T, von Thien H, Toderaș L, Toderaș I, Lühken R, Tannich E.	PubMed	Parasit Vectors	10.1186/s13071-016-1916-4	2016	Moldova	2010-2015	cordinates			46.82298	29.471155	0	0	0	0	0	0	0	0	0	0	0	0	0	0	0	0	0	0	0	0
Circulation of Dirofilaria repens and Dirofilaria immitis in Moldova	Șuleșco T, von Thien H, Toderaș L, Toderaș I, Lühken R, Tannich E.	PubMed	Parasit Vectors	10.1186/s13071-016-1916-4	2016	Moldova	2010-2015	cordinates			46.688	29.611717	0	0	0	0	0	0	0	0	0	0	0	0	0	0	0	0	0	0	0	0
Circulation of Dirofilaria repens, Setaria tundra, and Onchocercidae species in Hungary during the period 2011-2013	Kemenesi G, Kurucz K, Kepner A, Dallos B, Oldal M, Herczeg R, Vajdovics P, Bányai K, Jakab F.	PubMed	Vet Parasitol	10.1016/j.vetpar.2015.09.010	2015	Hungary	2011-2013	area-zone	LAU 2	HU02547			0	0	0	0	0	0	0	NA	NA	NA	0	NA	NA	0	0	0	0	0	0	0
Circulation of Dirofilaria repens, Setaria tundra, and Onchocercidae species in Hungary during the period 2011-2013	Kemenesi G, Kurucz K, Kepner A, Dallos B, Oldal M, Herczeg R, Vajdovics P, Bányai K, Jakab F.	PubMed	Vet Parasitol	10.1016/j.vetpar.2015.09.010	2015	Hungary	2011-2013	area-zone	LAU 2	HU19415			0	0	0	0	0	0	0	NA	NA	NA	0	NA	NA	0	0	0	0	0	0	0
Circulation of Dirofilaria repens, Setaria tundra, and Onchocercidae species in Hungary during the period 2011-2013	Kemenesi G, Kurucz K, Kepner A, Dallos B, Oldal M, Herczeg R, Vajdovics P, Bányai K, Jakab F.	PubMed	Vet Parasitol	10.1016/j.vetpar.2015.09.010	2015	Hungary	2011-2013	area-zone	LAU 2	HU23959			0	0	0	0	0	0	0	NA	NA	NA	0	NA	NA	0	0	0	0	0	0	0
Circulation of Dirofilaria repens, Setaria tundra, and Onchocercidae species in Hungary during the period 2011-2013	Kemenesi G, Kurucz K, Kepner A, Dallos B, Oldal M, Herczeg R, Vajdovics P, Bányai K, Jakab F.	PubMed	Vet Parasitol	10.1016/j.vetpar.2015.09.010	2015	Hungary	2011-2013	area-zone	LAU 2	HU28608			0	0	0	0	0	0	0	NA	NA	NA	0	NA	NA	0	0	0	0	0	0	0
Climatic effects on mosquito abundance in Mediterranean wetlands	Roiz D. et al.	other resource	European Mosquito Bulletin	10.1186/1756-3305-7-333	2014	Spain	2003-2012	area-zone	LAU 2	ES21041			1	0	0	0	0	0	1	0	0	0	0	0	0	0	0	0	0	0	0	0
Climatic effects on mosquito abundance in Mediterranean wetlands	Roiz D. et al.	other resource	European Mosquito Bulletin	10.1186/1756-3305-7-333	2014	Spain	2003-2012	area-zone	LAU 2	ES21041			1	0	0	0	0	0	1	0	0	0	0	0	0	0	0	0	0	0	0	0
Climatic effects on mosquito abundance in Mediterranean wetlands	Roiz D. et al.	other resource	European Mosquito Bulletin	10.1186/1756-3305-7-333	2014	Spain	2003-2012	area-zone	LAU 2	ES21041			1	0	0	0	0	0	1	0	0	0	0	0	0	0	0	0	0	0	0	0
Community analysis of the abundance and diversity of mosquito species (Diptera: Culicidae) in three European countries at different latitudes	Möhlmann T.V.R. et al.	other resource	Russ J Genet	10.1186/s13071-017-2481-1	2017	Italy	2014-2015	cordinates			42.949483	13.878503	1	0	1	0	0	0	0	1	0	1	0	1	0	0	0	0	0	0	0	0
Community analysis of the abundance and diversity of mosquito species (Diptera: Culicidae) in three European countries at different latitudes	Möhlmann T.V.R. et al.	other resource	Russ J Genet	10.1186/s13071-017-2481-1	2017	Netherlands	2014-2015	cordinates			51.964795	5.662898	1	0	0	0	0	0	0	1	0	1	0	1	0	0	0	0	0	0	0	0
Community analysis of the abundance and diversity of mosquito species (Diptera: Culicidae) in three European countries at different latitudes	Möhlmann T.V.R. et al.	other resource	Russ J Genet	10.1186/s13071-017-2481-1	2017	Sweden	2014-2015	cordinates			58.410808	15.621532	1	0	0	0	0	0	0	1	0	1	0	1	1	0	0	0	0	0	0	0
Comparative genomics of the anopheline glutathione S-transferase epsilon cluster	Ayres CF, Müller P, Dyer N, Wilding CS, Rigden DJ, Donnelly MJ.	PubMed	PLoS One	10.1371/journal.pone.0029237	2011	United Kingdom	2008	area-zone	NUTS 3	UKD74			1	0	0	0	0	0	0	1	0	0	0	0	0	0	0	0	0	0	0	0
Comparison of different trapping methods for surveillance of mosquito vectors of West Nile virus in Rhône Delta, France	L'Ambert G, Ferré JB, Schaffner F, Fontenille D.	PubMed	J Vector Ecol	10.1111/j.1948-7134.2012.00227.x	2012	France	2006	cordinates			43.701944	4.009167	1	0	0	0	0	0	0	0	1	NA	0	0	NA	0	0	0	0	0	0	0
Comparison of different trapping methods for surveillance of mosquito vectors of West Nile virus in Rhône Delta, France	L'Ambert G, Ferré JB, Schaffner F, Fontenille D.	PubMed	J Vector Ecol	10.1111/j.1948-7134.2012.00227.x	2012	France	2006	cordinates			43.607778	4.230278	1	0	0	0	0	0	0	0	1	NA	0	0	NA	0	0	0	0	0	0	0
Comparison of different trapping methods for surveillance of mosquito vectors of West Nile virus in Rhône Delta, France	L'Ambert G, Ferré JB, Schaffner F, Fontenille D.	PubMed	J Vector Ecol	10.1111/j.1948-7134.2012.00227.x	2012	France	2006	cordinates			43.570278	4.500556	1	0	0	0	0	0	0	0	1	NA	0	0	NA	0	0	0	0	0	0	0
Comparison of different trapping methods for surveillance of mosquito vectors of West Nile virus in Rhône Delta, France	L'Ambert G, Ferré JB, Schaffner F, Fontenille D.	PubMed	J Vector Ecol	10.1111/j.1948-7134.2012.00227.x	2012	France	2006	cordinates			43.505556	4.791389	1	0	0	0	0	0	0	0	1	NA	0	0	NA	0	0	0	0	0	0	0
Comparison of mosquito (Diptera: Culicidae) populations by wetland type and year in the lower River Dalälven region, Central Sweden	Schäfer M.L. et al.	other resource	PERIODICUM BIOLOGORUM	10.3376/1081-1710(2008)33[150:comdcp]2.0.co;2.	2008	Sweden	2000-2001	area-zone	LAU 2	SE0331			0	0	0	0	0	0	0	0	0	1	0	1	0	0	0	0	0	0	0	0
Comparison of mosquito (Diptera: Culicidae) populations by wetland type and year in the lower River Dalälven region, Central Sweden	Schäfer M.L. et al.	other resource	PERIODICUM BIOLOGORUM	10.3376/1081-1710(2008)33[150:comdcp]2.0.co;2.	2008	Sweden	2000-2001	area-zone	LAU 2	SE2180			0	0	0	0	0	0	0	0	0	1	0	1	0	0	0	0	0	0	0	0
Comparison of mosquito (Diptera: Culicidae) populations by wetland type and year in the lower River Dalälven region, Central Sweden	Schäfer M.L. et al.	other resource	PERIODICUM BIOLOGORUM	10.3376/1081-1710(2008)33[150:comdcp]2.0.co;2.	2008	Sweden	2000-2001	area-zone	LAU 2	SE2181			0	0	0	0	0	0	0	0	0	1	0	1	0	0	0	0	0	0	0	0
Comparison of mosquito (Diptera: Culicidae) populations by wetland type and year in the lower River Dalälven region, Central Sweden	Schäfer M.L. et al.	other resource	PERIODICUM BIOLOGORUM	10.3376/1081-1710(2008)33[150:comdcp]2.0.co;2.	2008	Sweden	2000-2001	area-zone	LAU 2	SE2181			0	0	0	0	0	0	0	0	0	1	0	1	0	0	0	0	0	0	0	0
Comparison of mosquito (Diptera: Culicidae) populations by wetland type and year in the lower River Dalälven region, Central Sweden	Schäfer M.L. et al.	other resource	PERIODICUM BIOLOGORUM	10.3376/1081-1710(2008)33[150:comdcp]2.0.co;2.	2008	Sweden	2000-2001	area-zone	LAU 2	SE2181			0	0	0	0	0	0	0	0	0	0	0	1	0	0	0	0	0	0	0	0
Comparison of mosquito (Diptera: Culicidae) populations by wetland type and year in the lower River Dalälven region, Central Sweden	Schäfer M.L. et al.	other resource	PERIODICUM BIOLOGORUM	10.3376/1081-1710(2008)33[150:comdcp]2.0.co;2.	2008	Sweden	2000-2001	area-zone	LAU 2	SE2181			0	0	0	0	0	0	0	0	0	0	0	1	0	0	0	0	0	0	0	0
Composition, seasonal abundance, and public health importance of mosquito species in the regional unit of Thessaloniki, Northern Greece	Spanoudis CG, Pappas CS, Savopoulou-Soultani M, Andreadis SS.	PubMed	Parasitol Res	10.1007/s00436-021-07264-y	2021	Greece	2012-2013	cordinates			40.64533451	22.70017782	0	0	0	0	0	0	0	0	0	0	0	0	0	0	0	0	0	0	0	0
Composition, seasonal abundance, and public health importance of mosquito species in the regional unit of Thessaloniki, Northern Greece	Spanoudis CG, Pappas CS, Savopoulou-Soultani M, Andreadis SS.	PubMed	Parasitol Res	10.1007/s00436-021-07264-y	2021	Greece	2012-2013	cordinates			40.62512986	22.74377243	0	0	0	0	0	0	0	0	0	0	0	0	0	0	0	0	0	0	0	0
Composition, seasonal abundance, and public health importance of mosquito species in the regional unit of Thessaloniki, Northern Greece	Spanoudis CG, Pappas CS, Savopoulou-Soultani M, Andreadis SS.	PubMed	Parasitol Res	10.1007/s00436-021-07264-y	2021	Greece	2012-2013	cordinates			40.38897761	22.90313799	0	0	0	0	0	0	0	0	0	0	0	0	0	0	0	0	0	0	0	0
Composition, seasonal abundance, and public health importance of mosquito species in the regional unit of Thessaloniki, Northern Greece	Spanoudis CG, Pappas CS, Savopoulou-Soultani M, Andreadis SS.	PubMed	Parasitol Res	10.1007/s00436-021-07264-y	2021	Greece	2012-2013	cordinates			40.56872186	22.95475178	0	0	0	0	0	0	0	0	0	0	0	0	0	0	0	0	0	0	0	0
Composition, seasonal abundance, and public health importance of mosquito species in the regional unit of Thessaloniki, Northern Greece	Spanoudis CG, Pappas CS, Savopoulou-Soultani M, Andreadis SS.	PubMed	Parasitol Res	10.1007/s00436-021-07264-y	2021	Greece	2012-2013	cordinates			40.63427020	22.84847445	0	0	0	0	0	0	0	0	0	0	0	0	0	0	0	0	0	0	0	0
Composition, seasonal abundance, and public health importance of mosquito species in the regional unit of Thessaloniki, Northern Greece	Spanoudis CG, Pappas CS, Savopoulou-Soultani M, Andreadis SS.	PubMed	Parasitol Res	10.1007/s00436-021-07264-y	2021	Greece	2012-2013	cordinates			40.69900886	23.16702453	0	0	0	0	0	0	0	0	0	0	0	0	0	0	0	0	0	0	0	0
Composition, seasonal abundance, and public health importance of mosquito species in the regional unit of Thessaloniki, Northern Greece	Spanoudis CG, Pappas CS, Savopoulou-Soultani M, Andreadis SS.	PubMed	Parasitol Res	10.1007/s00436-021-07264-y	2021	Greece	2012-2013	cordinates			40.73872974	22.83227256	1	0	0	0	0	0	0	1	1	1	0	0	0	0	0	0	0	0	0	0
Composition, seasonal abundance, and public health importance of mosquito species in the regional unit of Thessaloniki, Northern Greece	Spanoudis CG, Pappas CS, Savopoulou-Soultani M, Andreadis SS.	PubMed	Parasitol Res	10.1007/s00436-021-07264-y	2021	Greece	2012-2013	cordinates			40.66327223	22.95204706	0	0	0	0	0	0	0	0	0	0	0	0	0	0	0	0	0	0	0	0
Composition, seasonal abundance, and public health importance of mosquito species in the regional unit of Thessaloniki, Northern Greece	Spanoudis CG, Pappas CS, Savopoulou-Soultani M, Andreadis SS.	PubMed	Parasitol Res	10.1007/s00436-021-07264-y	2021	Greece	2012-2013	cordinates			40.53688651	22.98774062	0	0	0	0	0	0	0	0	0	0	0	0	0	0	0	0	0	0	0	0
Composition, seasonal abundance, and public health importance of mosquito species in the regional unit of Thessaloniki, Northern Greece	Spanoudis CG, Pappas CS, Savopoulou-Soultani M, Andreadis SS.	PubMed	Parasitol Res	10.1007/s00436-021-07264-y	2021	Greece	2012-2013	cordinates			40.63179134	22.95840531	0	0	0	0	0	0	0	0	0	0	0	0	0	0	0	0	0	0	0	0
Composition, seasonal abundance, and public health importance of mosquito species in the regional unit of Thessaloniki, Northern Greece	Spanoudis CG, Pappas CS, Savopoulou-Soultani M, Andreadis SS.	PubMed	Parasitol Res	10.1007/s00436-021-07264-y	2021	Greece	2012-2013	cordinates			40.69221780	23.42149879	1	0	0	0	0	0	0	0	1	1	0	0	0	0	0	0	0	0	0	0
Control of Mosquito-Borne Diseases in Northwestern Italy: Preparedness from One Season to the Next	Verna F, Modesto P, Radaelli MC, Francese DR, Monaci E, Desiato R, Grattarola C, Peletto S, Mosca A, Savini G, Chianese R, Demicheli V, Prearo M, Chiavacci L, Pautasso A, Casalone C.	PubMed	Vector Borne Zoonotic Dis	10.1089/vbz.2016.2047	2017	Italy	2015	area-zone	NUTS 3	ITC11			0	0	0	0	0	0	0	0	0	1	0	0	0	0	0	0	0	0	0	0
Control of Mosquito-Borne Diseases in Northwestern Italy: Preparedness from One Season to the Next	Verna F, Modesto P, Radaelli MC, Francese DR, Monaci E, Desiato R, Grattarola C, Peletto S, Mosca A, Savini G, Chianese R, Demicheli V, Prearo M, Chiavacci L, Pautasso A, Casalone C.	PubMed	Vector Borne Zoonotic Dis	10.1089/vbz.2016.2047	2017	Italy	2015	area-zone	NUTS 3	ITC12			0	0	0	0	0	0	0	0	0	1	0	0	0	0	0	0	0	0	0	0
Control of Mosquito-Borne Diseases in Northwestern Italy: Preparedness from One Season to the Next	Verna F, Modesto P, Radaelli MC, Francese DR, Monaci E, Desiato R, Grattarola C, Peletto S, Mosca A, Savini G, Chianese R, Demicheli V, Prearo M, Chiavacci L, Pautasso A, Casalone C.	PubMed	Vector Borne Zoonotic Dis	10.1089/vbz.2016.2047	2017	Italy	2015	area-zone	NUTS 3	ITC13			0	0	0	0	0	0	0	0	0	1	0	0	0	0	0	0	0	0	0	0
Control of Mosquito-Borne Diseases in Northwestern Italy: Preparedness from One Season to the Next	Verna F, Modesto P, Radaelli MC, Francese DR, Monaci E, Desiato R, Grattarola C, Peletto S, Mosca A, Savini G, Chianese R, Demicheli V, Prearo M, Chiavacci L, Pautasso A, Casalone C.	PubMed	Vector Borne Zoonotic Dis	10.1089/vbz.2016.2047	2017	Italy	2015	area-zone	NUTS 3	ITC15			0	0	0	0	0	0	0	0	0	1	0	0	0	0	0	0	0	0	0	0
Control of Mosquito-Borne Diseases in Northwestern Italy: Preparedness from One Season to the Next	Verna F, Modesto P, Radaelli MC, Francese DR, Monaci E, Desiato R, Grattarola C, Peletto S, Mosca A, Savini G, Chianese R, Demicheli V, Prearo M, Chiavacci L, Pautasso A, Casalone C.	PubMed	Vector Borne Zoonotic Dis	10.1089/vbz.2016.2047	2017	Italy	2015	area-zone	NUTS 3	ITC16			0	0	0	0	0	0	0	0	0	0	0	0	0	0	0	0	0	0	0	0
Control of Mosquito-Borne Diseases in Northwestern Italy: Preparedness from One Season to the Next	Verna F, Modesto P, Radaelli MC, Francese DR, Monaci E, Desiato R, Grattarola C, Peletto S, Mosca A, Savini G, Chianese R, Demicheli V, Prearo M, Chiavacci L, Pautasso A, Casalone C.	PubMed	Vector Borne Zoonotic Dis	10.1089/vbz.2016.2047	2017	Italy	2015	area-zone	NUTS 3	ITC17			0	0	0	0	0	0	0	0	0	0	0	0	0	0	0	0	0	0	0	0
Control of Mosquito-Borne Diseases in Northwestern Italy: Preparedness from One Season to the Next	Verna F, Modesto P, Radaelli MC, Francese DR, Monaci E, Desiato R, Grattarola C, Peletto S, Mosca A, Savini G, Chianese R, Demicheli V, Prearo M, Chiavacci L, Pautasso A, Casalone C.	PubMed	Vector Borne Zoonotic Dis	10.1089/vbz.2016.2047	2017	Italy	2015	area-zone	NUTS 3	ITC18			0	0	0	0	0	0	0	0	0	1	0	0	0	0	0	0	0	0	0	0
Cryptic species Anopheles daciae (Diptera: Culicidae) found in the Czech Republic and Slovakia	Blažejová H, Šebesta O, Rettich F, Mendel J, Čabanová V, Miterpáková M, Betášová L, Peško J, Hubálek Z, Kampen H, Rudolf I.	PubMed	Parasitol Res	10.1007/s00436-017-5670-0	2018	Czech Republic	2016	area-zone	LAU 2	CZ508501			1	0	0	0	0	1	0	0	0	0	0	0	0	0	0	0	0	0	0	0
Cryptic species Anopheles daciae (Diptera: Culicidae) found in the Czech Republic and Slovakia	Blažejová H, Šebesta O, Rettich F, Mendel J, Čabanová V, Miterpáková M, Betášová L, Peško J, Hubálek Z, Kampen H, Rudolf I.	PubMed	Parasitol Res	10.1007/s00436-017-5670-0	2018	Czech Republic	2016	area-zone	LAU 2	CZ531561			1	0	0	0	0	1	0	0	0	0	0	0	0	0	0	0	0	0	0	0
Cryptic species Anopheles daciae (Diptera: Culicidae) found in the Czech Republic and Slovakia	Blažejová H, Šebesta O, Rettich F, Mendel J, Čabanová V, Miterpáková M, Betášová L, Peško J, Hubálek Z, Kampen H, Rudolf I.	PubMed	Parasitol Res	10.1007/s00436-017-5670-0	2018	Czech Republic	2016	area-zone	LAU 2	CZ541044			1	0	0	0	0	1	0	0	0	0	0	0	0	0	0	0	0	0	0	0
Cryptic species Anopheles daciae (Diptera: Culicidae) found in the Czech Republic and Slovakia	Blažejová H, Šebesta O, Rettich F, Mendel J, Čabanová V, Miterpáková M, Betášová L, Peško J, Hubálek Z, Kampen H, Rudolf I.	PubMed	Parasitol Res	10.1007/s00436-017-5670-0	2018	Czech Republic	2016	area-zone	LAU 2	CZ547336			1	0	0	0	0	1	0	0	0	0	0	0	0	0	0	0	0	0	0	0
Cryptic species Anopheles daciae (Diptera: Culicidae) found in the Czech Republic and Slovakia	Blažejová H, Šebesta O, Rettich F, Mendel J, Čabanová V, Miterpáková M, Betášová L, Peško J, Hubálek Z, Kampen H, Rudolf I.	PubMed	Parasitol Res	10.1007/s00436-017-5670-0	2018	Czech Republic	2016	area-zone	LAU 2	CZ547336			1	0	0	0	0	1	0	0	0	0	0	0	0	0	0	0	0	0	0	0
Cryptic species Anopheles daciae (Diptera: Culicidae) found in the Czech Republic and Slovakia	Blažejová H, Šebesta O, Rettich F, Mendel J, Čabanová V, Miterpáková M, Betášová L, Peško J, Hubálek Z, Kampen H, Rudolf I.	PubMed	Parasitol Res	10.1007/s00436-017-5670-0	2018	Czech Republic	2016	area-zone	LAU 2	CZ547336			1	0	0	0	0	1	0	0	0	0	0	0	0	0	0	0	0	0	0	0
Cryptic species Anopheles daciae (Diptera: Culicidae) found in the Czech Republic and Slovakia	Blažejová H, Šebesta O, Rettich F, Mendel J, Čabanová V, Miterpáková M, Betášová L, Peško J, Hubálek Z, Kampen H, Rudolf I.	PubMed	Parasitol Res	10.1007/s00436-017-5670-0	2018	Czech Republic	2016	area-zone	LAU 2	CZ547336			1	0	0	0	0	1	0	0	0	0	0	0	0	0	0	0	0	0	0	0
Cryptic species Anopheles daciae (Diptera: Culicidae) found in the Czech Republic and Slovakia	Blažejová H, Šebesta O, Rettich F, Mendel J, Čabanová V, Miterpáková M, Betášová L, Peško J, Hubálek Z, Kampen H, Rudolf I.	PubMed	Parasitol Res	10.1007/s00436-017-5670-0	2018	Czech Republic	2016	area-zone	LAU 2	CZ547336			1	0	0	0	0	1	0	0	0	0	0	0	0	0	0	0	0	0	0	0
Cryptic species Anopheles daciae (Diptera: Culicidae) found in the Czech Republic and Slovakia	Blažejová H, Šebesta O, Rettich F, Mendel J, Čabanová V, Miterpáková M, Betášová L, Peško J, Hubálek Z, Kampen H, Rudolf I.	PubMed	Parasitol Res	10.1007/s00436-017-5670-0	2018	Czech Republic	2016	area-zone	LAU 2	CZ547336			1	0	0	0	0	1	0	0	0	0	0	0	0	0	0	0	0	0	0	0
Cryptic species Anopheles daciae (Diptera: Culicidae) found in the Czech Republic and Slovakia	Blažejová H, Šebesta O, Rettich F, Mendel J, Čabanová V, Miterpáková M, Betášová L, Peško J, Hubálek Z, Kampen H, Rudolf I.	PubMed	Parasitol Res	10.1007/s00436-017-5670-0	2018	Czech Republic	2016	area-zone	LAU 2	CZ547336			1	0	0	0	0	1	0	0	0	0	0	0	0	0	0	0	0	0	0	0
Cryptic species Anopheles daciae (Diptera: Culicidae) found in the Czech Republic and Slovakia	Blažejová H, Šebesta O, Rettich F, Mendel J, Čabanová V, Miterpáková M, Betášová L, Peško J, Hubálek Z, Kampen H, Rudolf I.	PubMed	Parasitol Res	10.1007/s00436-017-5670-0	2018	Czech Republic	2016	area-zone	LAU 2	CZ547336			1	0	0	0	0	1	0	0	0	0	0	0	0	0	0	0	0	0	0	0
Cryptic species Anopheles daciae (Diptera: Culicidae) found in the Czech Republic and Slovakia	Blažejová H, Šebesta O, Rettich F, Mendel J, Čabanová V, Miterpáková M, Betášová L, Peško J, Hubálek Z, Kampen H, Rudolf I.	PubMed	Parasitol Res	10.1007/s00436-017-5670-0	2018	Czech Republic	2016	area-zone	LAU 2	CZ547999			1	0	0	0	0	1	0	0	0	0	0	0	0	0	0	0	0	0	0	0
Cryptic species Anopheles daciae (Diptera: Culicidae) found in the Czech Republic and Slovakia	Blažejová H, Šebesta O, Rettich F, Mendel J, Čabanová V, Miterpáková M, Betášová L, Peško J, Hubálek Z, Kampen H, Rudolf I.	PubMed	Parasitol Res	10.1007/s00436-017-5670-0	2018	Czech Republic	2016	area-zone	LAU 2	CZ551660			1	0	0	0	0	1	0	0	0	0	0	0	0	0	0	0	0	0	0	0
Cryptic species Anopheles daciae (Diptera: Culicidae) found in the Czech Republic and Slovakia	Blažejová H, Šebesta O, Rettich F, Mendel J, Čabanová V, Miterpáková M, Betášová L, Peško J, Hubálek Z, Kampen H, Rudolf I.	PubMed	Parasitol Res	10.1007/s00436-017-5670-0	2018	Czech Republic	2016	area-zone	LAU 2	CZ562688			1	0	0	0	0	1	0	0	0	0	0	0	0	0	0	0	0	0	0	0
Cryptic species Anopheles daciae (Diptera: Culicidae) found in the Czech Republic and Slovakia	Blažejová H, Šebesta O, Rettich F, Mendel J, Čabanová V, Miterpáková M, Betášová L, Peško J, Hubálek Z, Kampen H, Rudolf I.	PubMed	Parasitol Res	10.1007/s00436-017-5670-0	2018	Czech Republic	2016	area-zone	LAU 2	CZ562688			1	0	0	0	0	1	0	0	0	0	0	0	0	0	0	0	0	0	0	0
Cryptic species Anopheles daciae (Diptera: Culicidae) found in the Czech Republic and Slovakia	Blažejová H, Šebesta O, Rettich F, Mendel J, Čabanová V, Miterpáková M, Betášová L, Peško J, Hubálek Z, Kampen H, Rudolf I.	PubMed	Parasitol Res	10.1007/s00436-017-5670-0	2018	Czech Republic	2016	area-zone	LAU 2	CZ562688			1	0	0	0	0	1	0	0	0	0	0	0	0	0	0	0	0	0	0	0
Cryptic species Anopheles daciae (Diptera: Culicidae) found in the Czech Republic and Slovakia	Blažejová H, Šebesta O, Rettich F, Mendel J, Čabanová V, Miterpáková M, Betášová L, Peško J, Hubálek Z, Kampen H, Rudolf I.	PubMed	Parasitol Res	10.1007/s00436-017-5670-0	2018	Czech Republic	2016	area-zone	LAU 2	CZ578231			1	0	0	0	0	1	0	0	0	0	0	0	0	0	0	0	0	0	0	0
Cryptic species Anopheles daciae (Diptera: Culicidae) found in the Czech Republic and Slovakia	Blažejová H, Šebesta O, Rettich F, Mendel J, Čabanová V, Miterpáková M, Betášová L, Peško J, Hubálek Z, Kampen H, Rudolf I.	PubMed	Parasitol Res	10.1007/s00436-017-5670-0	2018	Czech Republic	2016	area-zone	LAU 2	CZ584291			1	0	0	0	1	1	0	0	0	0	0	0	0	0	0	0	0	0	0	0
Cryptic species Anopheles daciae (Diptera: Culicidae) found in the Czech Republic and Slovakia	Blažejová H, Šebesta O, Rettich F, Mendel J, Čabanová V, Miterpáková M, Betášová L, Peško J, Hubálek Z, Kampen H, Rudolf I.	PubMed	Parasitol Res	10.1007/s00436-017-5670-0	2018	Czech Republic	2016	area-zone	LAU 2	CZ584291			1	0	0	0	1	1	0	0	0	0	0	0	0	0	0	0	0	0	0	0
Cryptic species Anopheles daciae (Diptera: Culicidae) found in the Czech Republic and Slovakia	Blažejová H, Šebesta O, Rettich F, Mendel J, Čabanová V, Miterpáková M, Betášová L, Peško J, Hubálek Z, Kampen H, Rudolf I.	PubMed	Parasitol Res	10.1007/s00436-017-5670-0	2018	Czech Republic	2016	area-zone	LAU 2	CZ584347			1	0	0	0	0	1	0	0	0	0	0	0	0	0	0	0	0	0	0	0
Cryptic species Anopheles daciae (Diptera: Culicidae) found in the Czech Republic and Slovakia	Blažejová H, Šebesta O, Rettich F, Mendel J, Čabanová V, Miterpáková M, Betášová L, Peško J, Hubálek Z, Kampen H, Rudolf I.	PubMed	Parasitol Res	10.1007/s00436-017-5670-0	2018	Czech Republic	2016	area-zone	LAU 2	CZ584452			1	0	0	0	0	1	0	0	0	0	0	0	0	0	0	0	0	0	0	0
Cryptic species Anopheles daciae (Diptera: Culicidae) found in the Czech Republic and Slovakia	Blažejová H, Šebesta O, Rettich F, Mendel J, Čabanová V, Miterpáková M, Betášová L, Peško J, Hubálek Z, Kampen H, Rudolf I.	PubMed	Parasitol Res	10.1007/s00436-017-5670-0	2018	Czech Republic	2016	area-zone	LAU 2	CZ584622			1	0	0	0	0	1	0	0	0	0	0	0	0	0	0	0	0	0	0	0
Cryptic species Anopheles daciae (Diptera: Culicidae) found in the Czech Republic and Slovakia	Blažejová H, Šebesta O, Rettich F, Mendel J, Čabanová V, Miterpáková M, Betášová L, Peško J, Hubálek Z, Kampen H, Rudolf I.	PubMed	Parasitol Res	10.1007/s00436-017-5670-0	2018	Czech Republic	2016	area-zone	LAU 2	CZ584631			1	0	0	0	0	1	0	0	0	0	0	0	0	0	0	0	0	0	0	0
Cryptic species Anopheles daciae (Diptera: Culicidae) found in the Czech Republic and Slovakia	Blažejová H, Šebesta O, Rettich F, Mendel J, Čabanová V, Miterpáková M, Betášová L, Peško J, Hubálek Z, Kampen H, Rudolf I.	PubMed	Parasitol Res	10.1007/s00436-017-5670-0	2018	Czech Republic	2016	area-zone	LAU 2	CZ584649			1	0	0	0	0	1	0	0	0	0	0	0	0	0	0	0	0	0	0	0
Cryptic species Anopheles daciae (Diptera: Culicidae) found in the Czech Republic and Slovakia	Blažejová H, Šebesta O, Rettich F, Mendel J, Čabanová V, Miterpáková M, Betášová L, Peško J, Hubálek Z, Kampen H, Rudolf I.	PubMed	Parasitol Res	10.1007/s00436-017-5670-0	2018	Czech Republic	2016	area-zone	LAU 2	CZ584657			1	0	0	0	0	1	0	0	0	0	0	0	0	0	0	0	0	0	0	0
Cryptic species Anopheles daciae (Diptera: Culicidae) found in the Czech Republic and Slovakia	Blažejová H, Šebesta O, Rettich F, Mendel J, Čabanová V, Miterpáková M, Betášová L, Peško J, Hubálek Z, Kampen H, Rudolf I.	PubMed	Parasitol Res	10.1007/s00436-017-5670-0	2018	Czech Republic	2016	area-zone	LAU 2	CZ584878			1	0	0	0	0	1	0	0	0	0	0	0	0	0	0	0	0	0	0	0
Cryptic species Anopheles daciae (Diptera: Culicidae) found in the Czech Republic and Slovakia	Blažejová H, Šebesta O, Rettich F, Mendel J, Čabanová V, Miterpáková M, Betášová L, Peško J, Hubálek Z, Kampen H, Rudolf I.	PubMed	Parasitol Res	10.1007/s00436-017-5670-0	2018	Czech Republic	2016	area-zone	LAU 2	CZ584941			1	0	0	0	0	1	0	0	0	0	0	0	0	0	0	0	0	0	0	0
Cryptic species Anopheles daciae (Diptera: Culicidae) found in the Czech Republic and Slovakia	Blažejová H, Šebesta O, Rettich F, Mendel J, Čabanová V, Miterpáková M, Betášová L, Peško J, Hubálek Z, Kampen H, Rudolf I.	PubMed	Parasitol Res	10.1007/s00436-017-5670-0	2018	Czech Republic	2016	area-zone	LAU 2	CZ584941			1	0	0	0	1	1	0	0	0	0	0	0	0	0	0	0	0	0	0	0
Cryptic species Anopheles daciae (Diptera: Culicidae) found in the Czech Republic and Slovakia	Blažejová H, Šebesta O, Rettich F, Mendel J, Čabanová V, Miterpáková M, Betášová L, Peško J, Hubálek Z, Kampen H, Rudolf I.	PubMed	Parasitol Res	10.1007/s00436-017-5670-0	2018	Czech Republic	2016	area-zone	LAU 2	CZ586021			1	0	0	0	1	1	0	0	0	0	0	0	0	0	0	0	0	0	0	0
Cryptic species Anopheles daciae (Diptera: Culicidae) found in the Czech Republic and Slovakia	Blažejová H, Šebesta O, Rettich F, Mendel J, Čabanová V, Miterpáková M, Betášová L, Peško J, Hubálek Z, Kampen H, Rudolf I.	PubMed	Parasitol Res	10.1007/s00436-017-5670-0	2018	Czech Republic	2016	area-zone	LAU 2	CZ586412			1	0	0	0	1	1	0	0	0	0	0	0	0	0	0	0	0	0	0	0
Cryptic species Anopheles daciae (Diptera: Culicidae) found in the Czech Republic and Slovakia	Blažejová H, Šebesta O, Rettich F, Mendel J, Čabanová V, Miterpáková M, Betášová L, Peško J, Hubálek Z, Kampen H, Rudolf I.	PubMed	Parasitol Res	10.1007/s00436-017-5670-0	2018	Slovakia	2016	cordinates			48.266667	16.966667	1	0	0	0	0	1	0	0	0	0	0	0	0	0	0	0	0	0	0	0
Culicidae fauna from canton ticino and report of three new species for Switzerland	Flacio E. et al.	other resource	European Mosquito Bulletin	nd	2014	Switzerland	2003-2011	area-zone	NUTS 2	CH07			1	0	0	0	0	0	0	1	0	1	0	0	0	0	0	0	0	0	0	0
Culicidae fauna from canton ticino and report of three new species for Switzerland	Flacio E. et al.	other resource	European Mosquito Bulletin	nd	2014	Italy	2003-2011	area-zone	LAU 2	IT012003			0	0	0	0	0	0	0	0	0	1	0	0	0	0	0	0	0	0	0	0
Culicidae fauna from canton ticino and report of three new species for Switzerland	Flacio E. et al.	other resource	European Mosquito Bulletin	nd	2014	Italy	2003-2011	area-zone	LAU 2	IT012014			0	0	0	0	0	0	0	0	0	1	0	0	0	0	0	0	0	0	0	0
Culicidae fauna from canton ticino and report of three new species for Switzerland	Flacio E. et al.	other resource	European Mosquito Bulletin	nd	2014	Italy	2003-2011	area-zone	LAU 2	IT012049			0	0	0	0	0	0	0	0	0	1	0	0	0	0	0	0	0	0	0	0
Culicidae fauna from canton ticino and report of three new species for Switzerland	Flacio E. et al.	other resource	European Mosquito Bulletin	nd	2014	Switzerland	2003-2011	area-zone	LAU 2	CHCH5002			1	0	0	0	0	0	0	1	0	1	0	1	0	0	0	0	0	0	0	0
Culicidae fauna from canton ticino and report of three new species for Switzerland	Flacio E. et al.	other resource	European Mosquito Bulletin	nd	2014	Switzerland	2003-2011	area-zone	LAU 2	CHCH5091			0	0	0	0	0	0	0	0	0	0	0	0	0	0	0	0	0	0	0	0
Culicidae fauna from canton ticino and report of three new species for Switzerland	Flacio E. et al.	other resource	European Mosquito Bulletin	nd	2014	Switzerland	2003-2011	area-zone	LAU 2	CHCH5112			0	0	0	0	0	0	0	0	0	0	0	0	0	0	0	0	0	0	0	0
Culicidae fauna from canton ticino and report of three new species for Switzerland	Flacio E. et al.	other resource	European Mosquito Bulletin	nd	2014	Switzerland	2003-2011	area-zone	LAU 2	CHCH5113			0	0	0	0	0	0	0	0	0	0	0	0	0	0	0	0	0	0	0	0
Culicidae fauna from canton ticino and report of three new species for Switzerland	Flacio E. et al.	other resource	European Mosquito Bulletin	nd	2014	Switzerland	2003-2011	area-zone	LAU 2	CHCH5115			0	0	0	0	0	0	0	0	0	0	0	0	0	0	0	0	0	0	0	0
Culicidae fauna from canton ticino and report of three new species for Switzerland	Flacio E. et al.	other resource	European Mosquito Bulletin	nd	2014	Switzerland	2003-2011	area-zone	LAU 2	CHCH5115			0	0	0	0	0	0	0	0	0	1	0	0	0	0	0	0	0	0	0	0
Culicidae fauna from canton ticino and report of three new species for Switzerland	Flacio E. et al.	other resource	European Mosquito Bulletin	nd	2014	Switzerland	2003-2011	area-zone	LAU 2	CHCH5131			0	0	0	0	0	0	0	0	0	0	0	0	0	0	0	0	0	0	0	0
Culicidae fauna from canton ticino and report of three new species for Switzerland	Flacio E. et al.	other resource	European Mosquito Bulletin	nd	2014	Switzerland	2003-2011	area-zone	LAU 2	CHCH5141			0	0	0	0	0	0	0	0	0	0	0	0	0	0	0	0	0	0	0	0
Culicidae fauna from canton ticino and report of three new species for Switzerland	Flacio E. et al.	other resource	European Mosquito Bulletin	nd	2014	Switzerland	2003-2011	area-zone	LAU 2	CHCH5146			0	0	0	0	0	0	0	0	0	1	0	1	0	0	0	0	0	0	0	0
Culicidae fauna from canton ticino and report of three new species for Switzerland	Flacio E. et al.	other resource	European Mosquito Bulletin	nd	2014	Switzerland	2003-2011	area-zone	LAU 2	CHCH5205			0	0	0	0	0	0	0	0	0	0	0	0	0	0	0	0	0	0	0	0
Culicidae fauna from canton ticino and report of three new species for Switzerland	Flacio E. et al.	other resource	European Mosquito Bulletin	nd	2014	Switzerland	2003-2011	area-zone	LAU 2	CHCH5225			0	0	0	0	0	0	0	0	0	0	0	0	0	0	0	0	0	0	0	0
Culicidae fauna from canton ticino and report of three new species for Switzerland	Flacio E. et al.	other resource	European Mosquito Bulletin	nd	2014	Switzerland	2003-2011	area-zone	LAU 2	CHCH5231			0	0	0	0	0	0	0	0	0	0	0	0	0	0	0	0	0	0	0	0
Culicidae fauna from canton ticino and report of three new species for Switzerland	Flacio E. et al.	other resource	European Mosquito Bulletin	nd	2014	Switzerland	2003-2011	area-zone	LAU 2	CHCH5236			0	0	0	0	0	0	0	0	0	0	0	0	0	0	0	0	0	0	0	0
Culicidae fauna from canton ticino and report of three new species for Switzerland	Flacio E. et al.	other resource	European Mosquito Bulletin	nd	2014	Switzerland	2003-2011	area-zone	LAU 2	CHCH5242			0	0	0	0	0	0	0	0	0	0	0	0	0	0	0	0	0	0	0	0
Culicidae fauna from canton ticino and report of three new species for Switzerland	Flacio E. et al.	other resource	European Mosquito Bulletin	nd	2014	Switzerland	2003-2011	area-zone	LAU 2	CHCH5250			0	0	0	0	0	0	0	0	0	1	0	1	0	0	0	0	0	0	0	0
Culicidae fauna from canton ticino and report of three new species for Switzerland	Flacio E. et al.	other resource	European Mosquito Bulletin	nd	2014	Switzerland	2003-2011	area-zone	LAU 2	CHCH5251			0	0	0	0	0	0	0	0	0	0	0	0	0	0	0	0	0	0	0	0
Culicidae fauna from canton ticino and report of three new species for Switzerland	Flacio E. et al.	other resource	European Mosquito Bulletin	nd	2014	Switzerland	2003-2011	area-zone	LAU 2	CHCH5254			1	0	0	0	0	0	0	1	0	1	0	0	0	0	0	0	0	0	0	0
Culicidae fauna from canton ticino and report of three new species for Switzerland	Flacio E. et al.	other resource	European Mosquito Bulletin	nd	2014	Switzerland	2003-2011	area-zone	LAU 2	CHCH5260			1	0	0	0	0	0	0	1	0	0	0	1	0	0	0	0	0	0	0	0
Culicidae fauna from canton ticino and report of three new species for Switzerland	Flacio E. et al.	other resource	European Mosquito Bulletin	nd	2014	Switzerland	2003-2011	area-zone	LAU 2	CHCH5266			0	0	0	0	0	0	0	0	0	1	0	0	0	0	0	0	0	0	0	0
Culicidae fauna from canton ticino and report of three new species for Switzerland	Flacio E. et al.	other resource	European Mosquito Bulletin	nd	2014	Switzerland	2003-2011	area-zone	LAU 2	CHCH5266			0	0	0	0	0	0	0	0	0	1	0	0	0	0	0	0	0	0	0	0
Culicidae fauna from canton ticino and report of three new species for Switzerland	Flacio E. et al.	other resource	European Mosquito Bulletin	nd	2014	Switzerland	2003-2011	area-zone	LAU 2	CHCH5398			0	0	0	0	0	0	0	0	0	1	0	0	0	0	0	0	0	0	0	0
Culicidae fauna from canton ticino and report of three new species for Switzerland	Flacio E. et al.	other resource	European Mosquito Bulletin	nd	2014	Switzerland	2003-2011	area-zone	LAU 2	CHCH5398			1	0	0	0	0	0	0	1	0	1	0	1	0	0	0	0	0	0	0	0
Culicidae fauna from canton ticino and report of three new species for Switzerland	Flacio E. et al.	other resource	European Mosquito Bulletin	nd	2014	Switzerland	2003-2011	area-zone	LAU 2	CHCH5398			1	0	0	0	0	0	0	1	0	1	0	0	0	0	0	0	0	0	0	0
Culiseta glaphyroptera (Schiner, 1864): a common species in the southwestern Czech Republic	Dvořák L.	other resource	Biodiversity Journa	nd	2012	Czech Republic	2003-2004, 2011-2012	country	Czech Republic				0	0	0	0	0	0	0	0	0	1	0	0	0	0	0	0	0	0	0	0
Culiseta glaphyroptera (Schiner, 1864): a common species in the southwestern Czech Republic	Dvořák L.	other resource	Biodiversity Journa	nd	2012	Czech Republic	2003-2004, 2011-2012	country	Czech Republic				0	0	0	0	0	0	0	0	0	1	0	0	0	0	0	0	0	0	0	0
Current insecticide resistance status in Anopheles sacharovi and Anopheles superpictus populations in former malaria endemic areas of Turkey	Yavaşoglu Sİ, Yaylagül EÖ, Akıner MM, Ülger C, Çağlar SS, Şimşek FM.	PubMed	Acta Trop	10.1016/j.actatropica.2019.02.003	2019	Turkey	2014-2015	area-zone	NUTS 3	TR100			1	1	0	0	0	0	0	0	0	0	0	0	0	0	0	0	0	0	0	0
Current insecticide resistance status in Anopheles sacharovi and Anopheles superpictus populations in former malaria endemic areas of Turkey	Yavaşoglu Sİ, Yaylagül EÖ, Akıner MM, Ülger C, Çağlar SS, Şimşek FM.	PubMed	Acta Trop	10.1016/j.actatropica.2019.02.003	2019	Turkey	2014-2015	area-zone	NUTS 3	TR321			1	1	1	0	0	0	0	0	0	0	0	0	0	0	0	0	0	0	0	0
Current insecticide resistance status in Anopheles sacharovi and Anopheles superpictus populations in former malaria endemic areas of Turkey	Yavaşoglu Sİ, Yaylagül EÖ, Akıner MM, Ülger C, Çağlar SS, Şimşek FM.	PubMed	Acta Trop	10.1016/j.actatropica.2019.02.003	2019	Turkey	2014-2015	area-zone	NUTS 3	TR611			1	0	1	0	0	0	0	0	0	0	0	0	0	0	0	0	0	0	0	0
Current insecticide resistance status in Anopheles sacharovi and Anopheles superpictus populations in former malaria endemic areas of Turkey	Yavaşoglu Sİ, Yaylagül EÖ, Akıner MM, Ülger C, Çağlar SS, Şimşek FM.	PubMed	Acta Trop	10.1016/j.actatropica.2019.02.003	2019	Turkey	2014-2015	area-zone	NUTS 3	TR611			1	0	1	0	0	0	0	0	0	0	0	0	0	0	0	0	0	0	0	0
Current insecticide resistance status in Anopheles sacharovi and Anopheles superpictus populations in former malaria endemic areas of Turkey	Yavaşoglu Sİ, Yaylagül EÖ, Akıner MM, Ülger C, Çağlar SS, Şimşek FM.	PubMed	Acta Trop	10.1016/j.actatropica.2019.02.003	2019	Turkey	2014-2015	area-zone	NUTS 3	TR612			1	0	1	0	0	0	0	0	0	0	0	0	0	0	0	0	0	0	0	0
Current insecticide resistance status in Anopheles sacharovi and Anopheles superpictus populations in former malaria endemic areas of Turkey	Yavaşoglu Sİ, Yaylagül EÖ, Akıner MM, Ülger C, Çağlar SS, Şimşek FM.	PubMed	Acta Trop	10.1016/j.actatropica.2019.02.003	2019	Turkey	2014-2015	area-zone	NUTS 3	TR612			1	1	0	0	0	0	0	0	0	0	0	0	0	0	0	0	0	0	0	0
Current insecticide resistance status in Anopheles sacharovi and Anopheles superpictus populations in former malaria endemic areas of Turkey	Yavaşoglu Sİ, Yaylagül EÖ, Akıner MM, Ülger C, Çağlar SS, Şimşek FM.	PubMed	Acta Trop	10.1016/j.actatropica.2019.02.003	2019	Turkey	2014-2015	area-zone	NUTS 3	TR612			1	0	1	0	0	0	0	0	0	0	0	0	0	0	0	0	0	0	0	0
Current insecticide resistance status in Anopheles sacharovi and Anopheles superpictus populations in former malaria endemic areas of Turkey	Yavaşoglu Sİ, Yaylagül EÖ, Akıner MM, Ülger C, Çağlar SS, Şimşek FM.	PubMed	Acta Trop	10.1016/j.actatropica.2019.02.003	2019	Turkey	2014-2015	area-zone	NUTS 3	TR621			1	0	1	0	0	0	0	0	0	0	0	0	0	0	0	0	0	0	0	0
Current insecticide resistance status in Anopheles sacharovi and Anopheles superpictus populations in former malaria endemic areas of Turkey	Yavaşoglu Sİ, Yaylagül EÖ, Akıner MM, Ülger C, Çağlar SS, Şimşek FM.	PubMed	Acta Trop	10.1016/j.actatropica.2019.02.003	2019	Turkey	2014-2015	area-zone	NUTS 3	TR622			1	0	1	0	0	0	0	0	0	0	0	0	0	0	0	0	0	0	0	0
Current insecticide resistance status in Anopheles sacharovi and Anopheles superpictus populations in former malaria endemic areas of Turkey	Yavaşoglu Sİ, Yaylagül EÖ, Akıner MM, Ülger C, Çağlar SS, Şimşek FM.	PubMed	Acta Trop	10.1016/j.actatropica.2019.02.003	2019	Turkey	2014-2015	area-zone	NUTS 3	TR622			1	0	1	0	0	0	0	0	0	0	0	0	0	0	0	0	0	0	0	0
Current insecticide resistance status in Anopheles sacharovi and Anopheles superpictus populations in former malaria endemic areas of Turkey	Yavaşoglu Sİ, Yaylagül EÖ, Akıner MM, Ülger C, Çağlar SS, Şimşek FM.	PubMed	Acta Trop	10.1016/j.actatropica.2019.02.003	2019	Turkey	2014-2015	area-zone	NUTS 3	TR631			1	0	1	0	0	0	0	0	0	0	0	0	0	0	0	0	0	0	0	0
Current insecticide resistance status in Anopheles sacharovi and Anopheles superpictus populations in former malaria endemic areas of Turkey	Yavaşoglu Sİ, Yaylagül EÖ, Akıner MM, Ülger C, Çağlar SS, Şimşek FM.	PubMed	Acta Trop	10.1016/j.actatropica.2019.02.003	2019	Turkey	2014-2015	area-zone	NUTS 3	TR631			1	0	1	0	0	0	0	0	0	0	0	0	0	0	0	0	0	0	0	0
Current insecticide resistance status in Anopheles sacharovi and Anopheles superpictus populations in former malaria endemic areas of Turkey	Yavaşoglu Sİ, Yaylagül EÖ, Akıner MM, Ülger C, Çağlar SS, Şimşek FM.	PubMed	Acta Trop	10.1016/j.actatropica.2019.02.003	2019	Turkey	2014-2015	area-zone	NUTS 3	TR632			1	1	0	0	0	0	0	0	0	0	0	0	0	0	0	0	0	0	0	0
Current insecticide resistance status in Anopheles sacharovi and Anopheles superpictus populations in former malaria endemic areas of Turkey	Yavaşoglu Sİ, Yaylagül EÖ, Akıner MM, Ülger C, Çağlar SS, Şimşek FM.	PubMed	Acta Trop	10.1016/j.actatropica.2019.02.003	2019	Turkey	2014-2015	area-zone	NUTS 3	TR632			1	1	1	0	0	0	0	0	0	0	0	0	0	0	0	0	0	0	0	0
Current insecticide resistance status in Anopheles sacharovi and Anopheles superpictus populations in former malaria endemic areas of Turkey	Yavaşoglu Sİ, Yaylagül EÖ, Akıner MM, Ülger C, Çağlar SS, Şimşek FM.	PubMed	Acta Trop	10.1016/j.actatropica.2019.02.003	2019	Turkey	2014-2015	area-zone	NUTS 3	TR632			1	0	1	0	0	0	0	0	0	0	0	0	0	0	0	0	0	0	0	0
Current insecticide resistance status in Anopheles sacharovi and Anopheles superpictus populations in former malaria endemic areas of Turkey	Yavaşoglu Sİ, Yaylagül EÖ, Akıner MM, Ülger C, Çağlar SS, Şimşek FM.	PubMed	Acta Trop	10.1016/j.actatropica.2019.02.003	2019	Turkey	2014-2015	area-zone	NUTS 3	TR633			1	1	0	0	0	0	0	0	0	0	0	0	0	0	0	0	0	0	0	0
Current insecticide resistance status in Anopheles sacharovi and Anopheles superpictus populations in former malaria endemic areas of Turkey	Yavaşoglu Sİ, Yaylagül EÖ, Akıner MM, Ülger C, Çağlar SS, Şimşek FM.	PubMed	Acta Trop	10.1016/j.actatropica.2019.02.003	2019	Turkey	2014-2015	area-zone	NUTS 3	TR633			1	1	1	0	0	0	0	0	0	0	0	0	0	0	0	0	0	0	0	0
Current insecticide resistance status in Anopheles sacharovi and Anopheles superpictus populations in former malaria endemic areas of Turkey	Yavaşoglu Sİ, Yaylagül EÖ, Akıner MM, Ülger C, Çağlar SS, Şimşek FM.	PubMed	Acta Trop	10.1016/j.actatropica.2019.02.003	2019	Turkey	2014-2015	area-zone	NUTS 3	TR633			1	0	1	0	0	0	0	0	0	0	0	0	0	0	0	0	0	0	0	0
Current insecticide resistance status in Anopheles sacharovi and Anopheles superpictus populations in former malaria endemic areas of Turkey	Yavaşoglu Sİ, Yaylagül EÖ, Akıner MM, Ülger C, Çağlar SS, Şimşek FM.	PubMed	Acta Trop	10.1016/j.actatropica.2019.02.003	2019	Turkey	2014-2015	area-zone	NUTS 3	TRC11			1	1	1	0	0	0	0	0	0	0	0	0	0	0	0	0	0	0	0	0
Current insecticide resistance status in Anopheles sacharovi and Anopheles superpictus populations in former malaria endemic areas of Turkey	Yavaşoglu Sİ, Yaylagül EÖ, Akıner MM, Ülger C, Çağlar SS, Şimşek FM.	PubMed	Acta Trop	10.1016/j.actatropica.2019.02.003	2019	Turkey	2014-2015	area-zone	NUTS 3	TRC11			1	1	1	0	0	0	0	0	0	0	0	0	0	0	0	0	0	0	0	0
Current insecticide resistance status in Anopheles sacharovi and Anopheles superpictus populations in former malaria endemic areas of Turkey	Yavaşoglu Sİ, Yaylagül EÖ, Akıner MM, Ülger C, Çağlar SS, Şimşek FM.	PubMed	Acta Trop	10.1016/j.actatropica.2019.02.003	2019	Turkey	2014-2015	area-zone	NUTS 3	TRC12			1	1	1	0	0	0	0	0	0	0	0	0	0	0	0	0	0	0	0	0
Current insecticide resistance status in Anopheles sacharovi and Anopheles superpictus populations in former malaria endemic areas of Turkey	Yavaşoglu Sİ, Yaylagül EÖ, Akıner MM, Ülger C, Çağlar SS, Şimşek FM.	PubMed	Acta Trop	10.1016/j.actatropica.2019.02.003	2019	Turkey	2014-2015	area-zone	NUTS 3	TRC13			1	1	0	0	0	0	0	0	0	0	0	0	0	0	0	0	0	0	0	0
Current insecticide resistance status in Anopheles sacharovi and Anopheles superpictus populations in former malaria endemic areas of Turkey	Yavaşoglu Sİ, Yaylagül EÖ, Akıner MM, Ülger C, Çağlar SS, Şimşek FM.	PubMed	Acta Trop	10.1016/j.actatropica.2019.02.003	2019	Turkey	2014-2015	area-zone	NUTS 3	TRC13			1	1	1	0	0	0	0	0	0	0	0	0	0	0	0	0	0	0	0	0
Current insecticide resistance status in Anopheles sacharovi and Anopheles superpictus populations in former malaria endemic areas of Turkey	Yavaşoglu Sİ, Yaylagül EÖ, Akıner MM, Ülger C, Çağlar SS, Şimşek FM.	PubMed	Acta Trop	10.1016/j.actatropica.2019.02.003	2019	Turkey	2014-2015	area-zone	NUTS 3	TRC21			1	0	1	0	0	0	0	0	0	0	0	0	0	0	0	0	0	0	0	0
Current insecticide resistance status in Anopheles sacharovi and Anopheles superpictus populations in former malaria endemic areas of Turkey	Yavaşoglu Sİ, Yaylagül EÖ, Akıner MM, Ülger C, Çağlar SS, Şimşek FM.	PubMed	Acta Trop	10.1016/j.actatropica.2019.02.003	2019	Turkey	2014-2015	area-zone	NUTS 3	TRC21			1	1	1	0	0	0	0	0	0	0	0	0	0	0	0	0	0	0	0	0
Current insecticide resistance status in Anopheles sacharovi and Anopheles superpictus populations in former malaria endemic areas of Turkey	Yavaşoglu Sİ, Yaylagül EÖ, Akıner MM, Ülger C, Çağlar SS, Şimşek FM.	PubMed	Acta Trop	10.1016/j.actatropica.2019.02.003	2019	Turkey	2014-2015	area-zone	NUTS 3	TRC31			1	1	1	0	0	0	0	0	0	0	0	0	0	0	0	0	0	0	0	0
Current insecticide resistance status in Anopheles sacharovi and Anopheles superpictus populations in former malaria endemic areas of Turkey	Yavaşoglu Sİ, Yaylagül EÖ, Akıner MM, Ülger C, Çağlar SS, Şimşek FM.	PubMed	Acta Trop	10.1016/j.actatropica.2019.02.003	2019	Turkey	2014-2015	area-zone	NUTS 3	TRC31			1	1	0	0	0	0	0	0	0	0	0	0	0	0	0	0	0	0	0	0
Current insecticide resistance status in Anopheles sacharovi and Anopheles superpictus populations in former malaria endemic areas of Turkey	Yavaşoglu Sİ, Yaylagül EÖ, Akıner MM, Ülger C, Çağlar SS, Şimşek FM.	PubMed	Acta Trop	10.1016/j.actatropica.2019.02.003	2019	Turkey	2014-2015	area-zone	NUTS 3	TRC32			1	1	1	0	0	0	0	0	0	0	0	0	0	0	0	0	0	0	0	0
Cytogenetic Analysis of Malarial Mosquitoes of Kaliningrad Oblast	Perevozkin V.P. et al.	other resource	Russ J Ecol	10.1134/S102279541802014X	2018	Russia	2013	area-zone	Oblast	Kaliningrad oblast			0	0	0	0	NA	NA	0	0	0	0	0	0	0	0	0	0	0	0	0	0
Cytogenetic Analysis of Malarial Mosquitoes of Kaliningrad Oblast	Perevozkin V.P. et al.	other resource	Russ J Ecol	10.1134/S102279541802014X	2018	Russia	2013	cordinates			54.703889	20.590556	0	0	0	0	NA	NA	0	0	0	0	0	0	0	0	0	0	0	0	0	0
Cytogenetic Analysis of Malarial Mosquitoes of Kaliningrad Oblast	Perevozkin V.P. et al.	other resource	Russ J Ecol	10.1134/S102279541802014X	2018	Russia	2013	cordinates			54.865833	20.498333	0	0	0	0	NA	NA	0	0	0	0	0	0	0	0	0	0	0	0	0	0
Daily and seasonal variation in the activity of potential vector mosquitoes	Sebesta, Oldrich; Gelbic, Ivan; Pesko, Juraj	other resource	Zoonoses Public Health	10.2478/s11535-011-0019-7	2011	Czech Republic	2010	cordinates			48.783333	16.716667	1	0	0	0	0	0	0	0	1	1	0	1	0	0	0	0	0	0	0	0
Detection and molecular characterization of avian Plasmodium from mosquitoes in central Turkey	Inci A, Yildirim A, Njabo KY, Duzlu O, Biskin Z, Ciloglu A.	PubMed	Vet Parasitol	10.1016/j.vetpar.2012.02.012	2012	Turkey	2008-2009	area-zone	NUTS 3	TR721			0	0	0	0	0	0	0	0	0	1	0	0	0	0	0	0	0	0	0	0
Detection and Monitoring of Mosquito Flaviviruses in Spain between 2001 and 2005	Aranda, C.; Sanchez-Seco, M. P.; Caceres, F.; Escosa, R.; Galvez, J. C.; Masia, M.; Marques, E.; Ruiz, S.; Alba, A.; Busquets, N.; Vazquez, A.; Castella, J.; Tenorio, A.	other resource	Acta Veterinaria	10.1089/vbz.2008.0073	2009	Spain	2001-2005	area-zone	NUTS 3	ES511			1	0	0	0	0	0	0	1	0	0	0	0	0	0	0	0	0	0	0	1
Detection and Monitoring of Mosquito Flaviviruses in Spain between 2001 and 2005	Aranda, C.; Sanchez-Seco, M. P.; Caceres, F.; Escosa, R.; Galvez, J. C.; Masia, M.; Marques, E.; Ruiz, S.; Alba, A.; Busquets, N.; Vazquez, A.; Castella, J.; Tenorio, A.	other resource	Acta Veterinaria	10.1089/vbz.2008.0073	2009	Spain	2001-2005	area-zone	NUTS 3	ES514			1	0	0	0	0	0	1	0	0	0	0	0	0	0	0	0	0	0	0	0
Detection and Monitoring of Mosquito Flaviviruses in Spain between 2001 and 2005	Aranda, C.; Sanchez-Seco, M. P.; Caceres, F.; Escosa, R.; Galvez, J. C.; Masia, M.; Marques, E.; Ruiz, S.; Alba, A.; Busquets, N.; Vazquez, A.; Castella, J.; Tenorio, A.	other resource	Acta Veterinaria	10.1089/vbz.2008.0073	2009	Spain	2001-2005	area-zone	LAU 2	ES17152			1	0	0	0	1	0	1	0	0	0	0	0	0	0	0	0	0	0	0	1
Detection and Monitoring of Mosquito Flaviviruses in Spain between 2001 and 2005	Aranda, C.; Sanchez-Seco, M. P.; Caceres, F.; Escosa, R.; Galvez, J. C.; Masia, M.; Marques, E.; Ruiz, S.; Alba, A.; Busquets, N.; Vazquez, A.; Castella, J.; Tenorio, A.	other resource	Acta Veterinaria	10.1089/vbz.2008.0073	2009	Spain	2001-2005	area-zone	LAU 2	ES21041			1	0	0	0	0	0	1	1	0	0	0	1	1	0	0	0	0	0	0	0
Detection of Chikungunya Virus and Arboviruses in Mosquito Vectors	Yang, Tian-Ci; Casati, Simona; Flacio, Eleonora; Caminada, Anna Paola; Ruggeri-Bernardi, Nadia; Demarta, Antonella; Petrini, Orlando	Web of Science	JOURNAL OF ENTOMOLOGICAL SCIENCE	10.18474/0749-8004-45.3.272	2010	Switzerland	2007-2008	area-zone	LAU 2	CHCH5002			0	0	0	0	0	0	0	NA	0	NA	0	NA	0	0	0	0	0	0	0	0
Detection of Chikungunya Virus and Arboviruses in Mosquito Vectors	Yang, Tian-Ci; Casati, Simona; Flacio, Eleonora; Caminada, Anna Paola; Ruggeri-Bernardi, Nadia; Demarta, Antonella; Petrini, Orlando	Web of Science	JOURNAL OF ENTOMOLOGICAL SCIENCE	10.18474/0749-8004-45.3.272	2010	Switzerland	2007-2008	area-zone	LAU 2	CHCH5250			0	0	0	0	0	0	0	NA	0	NA	0	NA	0	0	0	0	0	0	0	0
Detection of Dirofilaria repens and Dirofilaria immitis DNA in mosquitoes from Belarus.	Șuleșco T, Volkova T, Yashkova S, Tomazatos A, von Thien H, Lühken R, Tannich E.	other resource	Entomol Rev	10.1007/s00436-016-5118-y	2016	Belarus	2015	cordinates			52.096750	24.889639	0	0	0	0	0	0	0	0	0	1	0	0	0	0	0	0	0	0	0	0
Detection of Dirofilaria repens and Dirofilaria immitis DNA in mosquitoes from Belarus.	Șuleșco T, Volkova T, Yashkova S, Tomazatos A, von Thien H, Lühken R, Tannich E.	other resource	Entomol Rev	10.1007/s00436-016-5118-y	2016	Belarus	2015	cordinates			53.931111	27.451111	0	0	0	0	0	0	0	0	0	1	0	0	0	0	0	0	0	0	0	0
Detection of Dirofilaria repens and Dirofilaria immitis DNA in mosquitoes from Belarus.	Șuleșco T, Volkova T, Yashkova S, Tomazatos A, von Thien H, Lühken R, Tannich E.	other resource	Entomol Rev	10.1007/s00436-016-5118-y	2016	Belarus	2015	cordinates			54.860778	26.974417	0	0	0	0	0	0	0	0	0	1	0	1	0	0	0	0	0	0	0	0
Detection of Dirofilaria repens and Dirofilaria immitis DNA in mosquitoes from Belarus.	Șuleșco T, Volkova T, Yashkova S, Tomazatos A, von Thien H, Lühken R, Tannich E.	other resource	Entomol Rev	10.1007/s00436-016-5118-y	2016	Belarus	2015	cordinates			52.770833	26.430278	0	0	0	0	0	0	0	0	0	0	0	0	0	0	0	0	0	0	0	0
Detection of Dirofilaria repens and Dirofilaria immitis DNA in mosquitoes from Belarus.	Șuleșco T, Volkova T, Yashkova S, Tomazatos A, von Thien H, Lühken R, Tannich E.	other resource	Entomol Rev	10.1007/s00436-016-5118-y	2016	Belarus	2015	cordinates			52.091389	23.738611	0	0	0	0	0	0	0	0	0	1	0	0	0	0	0	0	0	0	0	0
Detection of Dirofilaria repens and Dirofilaria immitis DNA in mosquitoes from Belarus.	Șuleșco T, Volkova T, Yashkova S, Tomazatos A, von Thien H, Lühken R, Tannich E.	other resource	Entomol Rev	10.1007/s00436-016-5118-y	2016	Belarus	2015	cordinates			52.071111	23.760556	0	0	0	0	0	0	0	0	0	0	0	0	0	0	0	0	0	0	0	0
Detection of Dirofilaria repens and Dirofilaria immitis DNA in mosquitoes from Belarus.	Șuleșco T, Volkova T, Yashkova S, Tomazatos A, von Thien H, Lühken R, Tannich E.	other resource	Entomol Rev	10.1007/s00436-016-5118-y	2016	Belarus	2015	cordinates			53.048889	26.269167	0	0	0	0	0	0	0	0	0	0	0	0	0	0	0	0	0	0	0	0
Detection of Dirofilaria repens and Dirofilaria immitis DNA in mosquitoes from Belarus.	Șuleșco T, Volkova T, Yashkova S, Tomazatos A, von Thien H, Lühken R, Tannich E.	other resource	Entomol Rev	10.1007/s00436-016-5118-y	2016	Belarus	2015	cordinates			52.185556	24.305833	0	0	0	0	0	0	0	0	0	0	0	0	0	0	0	0	0	0	0	0
Detection of Dirofilaria repens and Dirofilaria immitis DNA in mosquitoes from Belarus.	Șuleșco T, Volkova T, Yashkova S, Tomazatos A, von Thien H, Lühken R, Tannich E.	other resource	Entomol Rev	10.1007/s00436-016-5118-y	2016	Belarus	2015	cordinates			52.559167	24.430556	0	0	0	0	0	0	0	0	0	1	0	0	0	0	0	0	0	0	0	0
Detection of Dirofilaria repens and Dirofilaria immitis DNA in mosquitoes from Belarus.	Șuleșco T, Volkova T, Yashkova S, Tomazatos A, von Thien H, Lühken R, Tannich E.	other resource	Entomol Rev	10.1007/s00436-016-5118-y	2016	Belarus	2015	cordinates			51.983889	24.757778	0	0	0	0	0	0	0	0	0	1	0	0	0	0	0	0	0	0	0	0
Detection of knockdown resistance mutations in Anopheles sacharovi (Diptera: Culicidae) and genetic distance with Anopheles gambiae (Diptera: Culicidae) using cDNA sequencing of the voltage-gated sodium channel gene	Lüleyap HU, Alptekin D, Kasap H, Kasap M.	PubMed	J Med Entomol	10.1603/0022-2585-39.6.870	2002	Turkey	nd	area-zone	NUTS 3	TR621			1	1	0	0	0	0	0	0	0	0	0	0	0	0	0	0	0	0	0	0
Detection of Plasmodium sp.-infested Anopheles hyrcanus (Pallas 1771) (Diptera: Culicidae) in Austria, 2012	Seidel B, Silbermayr K, Kolodziejek J, Indra A, Nowotny N, Allerberger F.	PubMed	Wien Klin Wochenschr	10.1007/s00508-013-0331-5	2013	Austria	2012	cordinates			47.786433	16.671550	1	0	0	0	0	0	0	0	1	1	0	0	0	0	0	0	0	0	0	0
Detection of Theileria orientalis in mosquito blood meals in the United Kingdom	Fernández de Marco M, Brugman VA, Hernández-Triana LM, Thorne L, Phipps LP, Nikolova NI, Fooks AR, Johnson N.	PubMed	Vet Parasitol	10.1016/j.vetpar.2016.09.012	2016	United Kingdom	2014	cordinates			51.377445	0.784068	1	0	0	0	0	1	0	0	0	0	0	0	0	0	0	0	0	0	0	0
Detection of Usutu, Sindbis, and Batai Viruses in Mosquitoes (Diptera: Culicidae) Collected in Germany, 2011⁻2016	Scheuch DE, Schäfer M, Eiden M, Heym EC, Ziegler U, Walther D, Schmidt-Chanasit J, Keller M, Groschup MH, Kampen H.	PubMed	Viruses	10.3390/v10070389	2018	Germany	2011-2016	country	Germany				1	0	0	0	0	1	0	0	0	0	0	0	0	0	0	0	0	0	0	0
Determined and estimated mosquito (Diptera, Culicidae) fauna in the city of Osijek, Croatia, using dry-ice baited CDC traps	MERDIC E. et al.	other resource	Vector Borne Zoonotic Dis	nd	2010	Croatia	1995-2004	area-zone	LAU 2	HR03123			1	0	0	0	0	0	0	1	1	1	0	1	0	0	0	0	0	0	0	0
Dirofilaria and Wolbachia in mosquitoes (Diptera: Culicidae) in central European Russia and on the Black Sea coast	Shaikevich E, Bogacheva A, Ganushkina L.	PubMed	Parasite	10.1051/parasite/2019002	2019	Russia	2013-2017	area-zone	Oblast	Moscow oblast			1	0	0	0	0	1	0	0	0	0	0	0	0	0	0	0	0	0	0	0
Dirofilaria and Wolbachia in mosquitoes (Diptera: Culicidae) in central European Russia and on the Black Sea coast	Shaikevich E, Bogacheva A, Ganushkina L.	PubMed	Parasite	10.1051/parasite/2019002	2019	Russia	2013-2017	area-zone	Oblast	Novgorod oblast			1	0	0	0	0	1	0	0	0	0	0	0	0	0	0	0	0	0	0	0
Dirofilaria and Wolbachia in mosquitoes (Diptera: Culicidae) in central European Russia and on the Black Sea coast	Shaikevich E, Bogacheva A, Ganushkina L.	PubMed	Parasite	10.1051/parasite/2019002	2019	Russia	2013-2017	area-zone	Oblast	Tula oblast			1	0	0	0	0	1	0	0	0	0	0	0	0	0	0	0	0	0	0	0
Discovery of a third member of the Maculipennis Group in SW England	Linton YM et al.	other resource	J Vector Borne Dis	nd	2005	United Kingdom	2001	area-zone	NUTS 3	UKK23			1	0	0	0	0	1	0	0	0	0	0	0	0	0	0	0	0	0	0	0
Distribution and dynamics of larval populations of Anopheles messeae and A. atroparvus in the delta of the rivers Rhine and Meuse, The Netherlands	Takken W, Geene R, Adam W, Jetten TH, van der Velden JA.	PubMed	Ambio	10.1579/0044-7447-31.3.212	2002	Netherlands	1999	area-zone	NUTS 2	NL34			0	0	0	0	0	NA	0	0	0	NA	0	NA	0	0	0	0	0	0	0	0
Distribution of Anopheles daciae and other Anopheles maculipennis complex species in Serbia	Kavran M, Zgomba M, Weitzel T, Petric D, Manz C, Becker N.	PubMed	Parasitol Res	10.1007/s00436-018-6028-y	2018	Serbia	2015	cordinates			45.815556	20.608889	1	0	0	0	1	0	0	0	0	0	0	0	0	0	0	0	0	0	0	0
Distribution of Anopheles daciae and other Anopheles maculipennis complex species in Serbia	Kavran M, Zgomba M, Weitzel T, Petric D, Manz C, Becker N.	PubMed	Parasitol Res	10.1007/s00436-018-6028-y	2018	Serbia	2015	cordinates			45.358611	19.728611	1	0	0	0	1	0	1	0	0	0	0	0	0	0	0	0	0	0	0	0
Distribution of Anopheles daciae and other Anopheles maculipennis complex species in Serbia	Kavran M, Zgomba M, Weitzel T, Petric D, Manz C, Becker N.	PubMed	Parasitol Res	10.1007/s00436-018-6028-y	2018	Serbia	2015	cordinates			45.224444	20.019167	1	0	0	0	0	1	0	0	0	0	0	0	0	0	0	0	0	0	0	0
Distribution of Anopheles daciae and other Anopheles maculipennis complex species in Serbia	Kavran M, Zgomba M, Weitzel T, Petric D, Manz C, Becker N.	PubMed	Parasitol Res	10.1007/s00436-018-6028-y	2018	Serbia	2015	cordinates			44.646111	19.294167	1	0	0	0	0	1	1	0	0	0	0	0	0	0	0	0	0	0	0	0
Distribution of Anopheles daciae and other Anopheles maculipennis complex species in Serbia	Kavran M, Zgomba M, Weitzel T, Petric D, Manz C, Becker N.	PubMed	Parasitol Res	10.1007/s00436-018-6028-y	2018	Serbia	2015	cordinates			45.597222	20.141111	1	0	0	0	1	1	1	0	0	0	0	0	0	0	0	0	0	0	0	0
Distribution of Anopheles daciae and other Anopheles maculipennis complex species in Serbia	Kavran M, Zgomba M, Weitzel T, Petric D, Manz C, Becker N.	PubMed	Parasitol Res	10.1007/s00436-018-6028-y	2018	Serbia	2015	cordinates			45.444444	19.818889	1	0	0	0	1	1	0	0	0	0	0	0	0	0	0	0	0	0	0	0
Distribution of Anopheles daciae and other Anopheles maculipennis complex species in Serbia	Kavran M, Zgomba M, Weitzel T, Petric D, Manz C, Becker N.	PubMed	Parasitol Res	10.1007/s00436-018-6028-y	2018	Serbia	2015	cordinates			45.254444	19.893056	1	0	0	0	0	1	0	0	0	0	0	0	0	0	0	0	0	0	0	0
Distribution of Anopheles daciae and other Anopheles maculipennis complex species in Serbia	Kavran M, Zgomba M, Weitzel T, Petric D, Manz C, Becker N.	PubMed	Parasitol Res	10.1007/s00436-018-6028-y	2018	Serbia	2015	cordinates			45.803056	20.448889	1	0	0	0	0	0	1	0	0	0	0	0	0	0	0	0	0	0	0	0
Distribution of Anopheles daciae and other Anopheles maculipennis complex species in Serbia	Kavran M, Zgomba M, Weitzel T, Petric D, Manz C, Becker N.	PubMed	Parasitol Res	10.1007/s00436-018-6028-y	2018	Serbia	2015	cordinates			45.374167	19.586944	1	0	0	0	0	1	0	0	0	0	0	0	0	0	0	0	0	0	0	0
Distribution of Anopheles daciae and other Anopheles maculipennis complex species in Serbia	Kavran M, Zgomba M, Weitzel T, Petric D, Manz C, Becker N.	PubMed	Parasitol Res	10.1007/s00436-018-6028-y	2018	Serbia	2015	cordinates			45.780833	20.610556	1	0	0	0	0	1	0	0	0	0	0	0	0	0	0	0	0	0	0	0
Distribution of Anopheles daciae and other Anopheles maculipennis complex species in Serbia	Kavran M, Zgomba M, Weitzel T, Petric D, Manz C, Becker N.	PubMed	Parasitol Res	10.1007/s00436-018-6028-y	2018	Serbia	2015	cordinates			44.594722	19.233611	1	0	0	0	1	1	0	0	0	0	0	0	0	0	0	0	0	0	0	0
Distribution of Anopheles daciae and other Anopheles maculipennis complex species in Serbia	Kavran M, Zgomba M, Weitzel T, Petric D, Manz C, Becker N.	PubMed	Parasitol Res	10.1007/s00436-018-6028-y	2018	Serbia	2015	cordinates			45.826047	19.632614	1	0	0	0	1	1	0	0	0	0	0	0	0	0	0	0	0	0	0	0
Distribution of Anopheles daciae and other Anopheles maculipennis complex species in Serbia	Kavran M, Zgomba M, Weitzel T, Petric D, Manz C, Becker N.	PubMed	Parasitol Res	10.1007/s00436-018-6028-y	2018	Serbia	2015	cordinates			45.351522	19.594853	1	0	0	0	0	1	0	0	0	0	0	0	0	0	0	0	0	0	0	0
Distribution of Anopheles daciae and other Anopheles maculipennis complex species in Serbia	Kavran M, Zgomba M, Weitzel T, Petric D, Manz C, Becker N.	PubMed	Parasitol Res	10.1007/s00436-018-6028-y	2018	Serbia	2015	cordinates			45.957161	20.278100	1	0	0	0	1	1	0	0	0	0	0	0	0	0	0	0	0	0	0	0
Distribution of Anopheles daciae and other Anopheles maculipennis complex species in Serbia	Kavran M, Zgomba M, Weitzel T, Petric D, Manz C, Becker N.	PubMed	Parasitol Res	10.1007/s00436-018-6028-y	2018	Serbia	2015	cordinates			45.815478	20.609258	1	0	0	0	1	0	0	0	0	0	0	0	0	0	0	0	0	0	0	0
Distribution of Anopheles daciae and other Anopheles maculipennis complex species in Serbia	Kavran M, Zgomba M, Weitzel T, Petric D, Manz C, Becker N.	PubMed	Parasitol Res	10.1007/s00436-018-6028-y	2018	Serbia	2015	cordinates			45.046269	19.109797	1	0	0	0	1	1	0	0	0	0	0	0	0	0	0	0	0	0	0	0
Distribution of Anopheles daciae and other Anopheles maculipennis complex species in Serbia	Kavran M, Zgomba M, Weitzel T, Petric D, Manz C, Becker N.	PubMed	Parasitol Res	10.1007/s00436-018-6028-y	2018	Serbia	2015	cordinates			45.234528	19.623675	1	0	0	0	0	1	0	0	0	0	0	0	0	0	0	0	0	0	0	0
Distribution of Anopheles daciae and other Anopheles maculipennis complex species in Serbia	Kavran M, Zgomba M, Weitzel T, Petric D, Manz C, Becker N.	PubMed	Parasitol Res	10.1007/s00436-018-6028-y	2018	Serbia	2015	cordinates			45.233486	19.627633	1	0	0	0	0	1	0	0	0	0	0	0	0	0	0	0	0	0	0	0
Distribution of Anopheles daciae and other Anopheles maculipennis complex species in Serbia	Kavran M, Zgomba M, Weitzel T, Petric D, Manz C, Becker N.	PubMed	Parasitol Res	10.1007/s00436-018-6028-y	2018	Serbia	2015	cordinates			45.310986	20.423058	1	0	0	0	0	1	0	0	0	0	0	0	0	0	0	0	0	0	0	0
Distribution of Anopheles daciae and other Anopheles maculipennis complex species in Serbia	Kavran M, Zgomba M, Weitzel T, Petric D, Manz C, Becker N.	PubMed	Parasitol Res	10.1007/s00436-018-6028-y	2018	Serbia	2015	cordinates			44.981661	20.533497	1	0	0	0	0	1	0	0	0	0	0	0	0	0	0	0	0	0	0	0
Distribution of Anopheles daciae and other Anopheles maculipennis complex species in Serbia	Kavran M, Zgomba M, Weitzel T, Petric D, Manz C, Becker N.	PubMed	Parasitol Res	10.1007/s00436-018-6028-y	2018	Serbia	2015	cordinates			44.955353	20.632381	1	0	0	0	0	1	0	0	0	0	0	0	0	0	0	0	0	0	0	0
Distribution of Anopheles daciae and other Anopheles maculipennis complex species in Serbia	Kavran M, Zgomba M, Weitzel T, Petric D, Manz C, Becker N.	PubMed	Parasitol Res	10.1007/s00436-018-6028-y	2018	Serbia	2015	cordinates			44.947686	20.585067	1	0	0	0	0	1	0	0	0	0	0	0	0	0	0	0	0	0	0	0
Distribution of Anopheles daciae and other Anopheles maculipennis complex species in Serbia	Kavran M, Zgomba M, Weitzel T, Petric D, Manz C, Becker N.	PubMed	Parasitol Res	10.1007/s00436-018-6028-y	2018	Serbia	2015	cordinates			45.505950	19.189000	1	0	0	0	0	1	0	0	0	0	0	0	0	0	0	0	0	0	0	0
Distribution of Anopheles daciae and other Anopheles maculipennis complex species in Serbia	Kavran M, Zgomba M, Weitzel T, Petric D, Manz C, Becker N.	PubMed	Parasitol Res	10.1007/s00436-018-6028-y	2018	Serbia	2015	cordinates			45.802497	20.447322	1	0	0	0	0	1	0	0	0	0	0	0	0	0	0	0	0	0	0	0
Distribution of Anopheles daciae and other Anopheles maculipennis complex species in Serbia	Kavran M, Zgomba M, Weitzel T, Petric D, Manz C, Becker N.	PubMed	Parasitol Res	10.1007/s00436-018-6028-y	2018	Serbia	2015	cordinates			44.923011	21.466364	1	0	0	0	0	1	0	0	0	0	0	0	0	0	0	0	0	0	0	0
Distribution of Anopheles daciae and other Anopheles maculipennis complex species in Serbia	Kavran M, Zgomba M, Weitzel T, Petric D, Manz C, Becker N.	PubMed	Parasitol Res	10.1007/s00436-018-6028-y	2018	Serbia	2015	cordinates			44.594944	19.233364	1	0	0	0	0	1	0	0	0	0	0	0	0	0	0	0	0	0	0	0
Distribution of Anopheles daciae and other Anopheles maculipennis complex species in Serbia	Kavran M, Zgomba M, Weitzel T, Petric D, Manz C, Becker N.	PubMed	Parasitol Res	10.1007/s00436-018-6028-y	2018	Serbia	2015	cordinates			45.187572	19.543075	1	0	0	0	0	1	0	0	0	0	0	0	0	0	0	0	0	0	0	0
Distribution of Anopheles daciae and other Anopheles maculipennis complex species in Serbia	Kavran M, Zgomba M, Weitzel T, Petric D, Manz C, Becker N.	PubMed	Parasitol Res	10.1007/s00436-018-6028-y	2018	Serbia	2015	cordinates			45.214514	21.178433	1	0	0	0	1	1	0	0	0	0	0	0	0	0	0	0	0	0	0	0
Distribution of Anopheles daciae and other Anopheles maculipennis complex species in Serbia	Kavran M, Zgomba M, Weitzel T, Petric D, Manz C, Becker N.	PubMed	Parasitol Res	10.1007/s00436-018-6028-y	2018	Serbia	2015	cordinates			45.324894	21.033267	1	0	0	0	1	1	0	0	0	0	0	0	0	0	0	0	0	0	0	0
Distribution of Anopheles daciae and other Anopheles maculipennis complex species in Serbia	Kavran M, Zgomba M, Weitzel T, Petric D, Manz C, Becker N.	PubMed	Parasitol Res	10.1007/s00436-018-6028-y	2018	Serbia	2015	cordinates			45.012864	19.445722	1	0	0	0	1	1	0	0	0	0	0	0	0	0	0	0	0	0	0	0
Distribution of Anopheles daciae and other Anopheles maculipennis complex species in Serbia	Kavran M, Zgomba M, Weitzel T, Petric D, Manz C, Becker N.	PubMed	Parasitol Res	10.1007/s00436-018-6028-y	2018	Serbia	2015	cordinates			45.857786	19.211069	1	0	0	0	0	1	0	0	0	0	0	0	0	0	0	0	0	0	0	0
Distribution of Anopheles daciae and other Anopheles maculipennis complex species in Serbia	Kavran M, Zgomba M, Weitzel T, Petric D, Manz C, Becker N.	PubMed	Parasitol Res	10.1007/s00436-018-6028-y	2018	Serbia	2015	cordinates			45.303808	21.059686	1	0	0	0	1	1	0	0	0	0	0	0	0	0	0	0	0	0	0	0
Distribution of Anopheles daciae and other Anopheles maculipennis complex species in Serbia	Kavran M, Zgomba M, Weitzel T, Petric D, Manz C, Becker N.	PubMed	Parasitol Res	10.1007/s00436-018-6028-y	2018	Serbia	2015	cordinates			45.254467	19.815542	1	0	0	0	0	1	0	0	0	0	0	0	0	0	0	0	0	0	0	0
Distribution of Anopheles daciae and other Anopheles maculipennis complex species in Serbia	Kavran M, Zgomba M, Weitzel T, Petric D, Manz C, Becker N.	PubMed	Parasitol Res	10.1007/s00436-018-6028-y	2018	Serbia	2015	cordinates			45.053383	20.417850	1	0	0	0	0	1	0	0	0	0	0	0	0	0	0	0	0	0	0	0
Distribution of Anopheles daciae and other Anopheles maculipennis complex species in Serbia	Kavran M, Zgomba M, Weitzel T, Petric D, Manz C, Becker N.	PubMed	Parasitol Res	10.1007/s00436-018-6028-y	2018	Serbia	2015	cordinates			45.016503	20.472661	1	0	0	0	0	1	0	0	0	0	0	0	0	0	0	0	0	0	0	0
Distribution of Anopheles daciae and other Anopheles maculipennis complex species in Serbia	Kavran M, Zgomba M, Weitzel T, Petric D, Manz C, Becker N.	PubMed	Parasitol Res	10.1007/s00436-018-6028-y	2018	Serbia	2015	cordinates			45.053328	20.417944	1	0	0	0	0	1	0	0	0	0	0	0	0	0	0	0	0	0	0	0
Distribution of Anopheles daciae and other Anopheles maculipennis complex species in Serbia	Kavran M, Zgomba M, Weitzel T, Petric D, Manz C, Becker N.	PubMed	Parasitol Res	10.1007/s00436-018-6028-y	2018	Serbia	2015	cordinates			45.360886	20.772361	1	0	0	0	0	1	0	0	0	0	0	0	0	0	0	0	0	0	0	0
Distribution of Anopheles daciae and other Anopheles maculipennis complex species in Serbia	Kavran M, Zgomba M, Weitzel T, Petric D, Manz C, Becker N.	PubMed	Parasitol Res	10.1007/s00436-018-6028-y	2018	Serbia	2015	cordinates			45.366644	20.772511	1	0	0	0	0	1	0	0	0	0	0	0	0	0	0	0	0	0	0	0
Distribution of Anopheles daciae and other Anopheles maculipennis complex species in Serbia	Kavran M, Zgomba M, Weitzel T, Petric D, Manz C, Becker N.	PubMed	Parasitol Res	10.1007/s00436-018-6028-y	2018	Serbia	2015	cordinates			44.984622	20.521858	1	0	0	0	0	1	0	0	0	0	0	0	0	0	0	0	0	0	0	0
Distribution of Anopheles daciae and other Anopheles maculipennis complex species in Serbia	Kavran M, Zgomba M, Weitzel T, Petric D, Manz C, Becker N.	PubMed	Parasitol Res	10.1007/s00436-018-6028-y	2018	Serbia	2015	cordinates			45.444950	19.816367	1	0	0	0	1	1	0	0	0	0	0	0	0	0	0	0	0	0	0	0
Distribution of Anopheles daciae and other Anopheles maculipennis complex species in Serbia	Kavran M, Zgomba M, Weitzel T, Petric D, Manz C, Becker N.	PubMed	Parasitol Res	10.1007/s00436-018-6028-y	2018	Serbia	2015	cordinates			45.547969	19.792122	1	0	0	0	1	1	0	0	0	0	0	0	0	0	0	0	0	0	0	0
Distribution of Anopheles daciae and other Anopheles maculipennis complex species in Serbia	Kavran M, Zgomba M, Weitzel T, Petric D, Manz C, Becker N.	PubMed	Parasitol Res	10.1007/s00436-018-6028-y	2018	Serbia	2015	cordinates			44.820742	20.727986	1	0	0	0	0	1	1	0	0	0	0	0	0	0	0	0	0	0	0	0
Distribution of Anopheles daciae and other Anopheles maculipennis complex species in Serbia	Kavran M, Zgomba M, Weitzel T, Petric D, Manz C, Becker N.	PubMed	Parasitol Res	10.1007/s00436-018-6028-y	2018	Serbia	2015	cordinates			44.978553	21.303003	1	0	0	0	1	1	0	0	0	0	0	0	0	0	0	0	0	0	0	0
Distribution of Anopheles daciae and other Anopheles maculipennis complex species in Serbia	Kavran M, Zgomba M, Weitzel T, Petric D, Manz C, Becker N.	PubMed	Parasitol Res	10.1007/s00436-018-6028-y	2018	Serbia	2015	cordinates			45.196803	21.395558	1	0	0	0	1	1	1	0	0	0	0	0	0	0	0	0	0	0	0	0
Distribution of Anopheles daciae and other Anopheles maculipennis complex species in Serbia	Kavran M, Zgomba M, Weitzel T, Petric D, Manz C, Becker N.	PubMed	Parasitol Res	10.1007/s00436-018-6028-y	2018	Serbia	2015	cordinates			45.866772	19.633750	1	0	0	0	0	1	0	0	0	0	0	0	0	0	0	0	0	0	0	0
Distribution of Anopheles daciae and other Anopheles maculipennis complex species in Serbia	Kavran M, Zgomba M, Weitzel T, Petric D, Manz C, Becker N.	PubMed	Parasitol Res	10.1007/s00436-018-6028-y	2018	Serbia	2015	cordinates			45.359167	20.391603	1	0	0	0	0	1	0	0	0	0	0	0	0	0	0	0	0	0	0	0
Distribution of individual members of the mosquito Anopheles maculipennis complex in Germany identified by newly developed real-time PCR assays	Lühken R, Czajka C, Steinke S, Jöst H, Schmidt-Chanasit J, Pfitzner W, Becker N, Kiel E, Krüger A, Tannich E.	PubMed	Med Vet Entomol	10.1111/mve.12161	2016	Germany	2010-2013	country	Germany				1	0	0	0	1	1	1	0	0	0	0	0	0	0	0	0	0	0	0	0
Distribution of mosquito species in areas with high and low incidence of classic Kaposi's sarcoma and seroprevalence for HHV-8	Ascoli V, Facchinelli L, Valerio L, Zucchetto A, Dal Maso L, Coluzzi M.	PubMed	Med Vet Entomol	10.1111/j.1365-2915.2006.00624.x	2006	Italy	2004	area-zone	LAU 2	IT020001			1	0	0	0	0	0	0	1	0	1	0	1	0	0	0	0	0	0	0	0
Distribution of mosquito species in areas with high and low incidence of classic Kaposi's sarcoma and seroprevalence for HHV-8	Ascoli V, Facchinelli L, Valerio L, Zucchetto A, Dal Maso L, Coluzzi M.	PubMed	Med Vet Entomol	10.1111/j.1365-2915.2006.00624.x	2006	Italy	2004	area-zone	LAU 2	IT020007			0	0	0	0	0	0	0	0	0	1	0	1	0	0	0	0	0	0	0	0
Distribution of mosquito species in areas with high and low incidence of classic Kaposi's sarcoma and seroprevalence for HHV-8	Ascoli V, Facchinelli L, Valerio L, Zucchetto A, Dal Maso L, Coluzzi M.	PubMed	Med Vet Entomol	10.1111/j.1365-2915.2006.00624.x	2006	Italy	2004	area-zone	LAU 2	IT020015			0	0	0	0	0	0	0	0	0	1	0	1	0	0	0	0	0	0	0	0
Distribution of mosquito species in areas with high and low incidence of classic Kaposi's sarcoma and seroprevalence for HHV-8	Ascoli V, Facchinelli L, Valerio L, Zucchetto A, Dal Maso L, Coluzzi M.	PubMed	Med Vet Entomol	10.1111/j.1365-2915.2006.00624.x	2006	Italy	2004	area-zone	LAU 2	IT020018			0	0	0	0	0	0	0	0	0	1	0	0	0	0	0	0	0	0	0	0
Distribution of mosquito species in areas with high and low incidence of classic Kaposi's sarcoma and seroprevalence for HHV-8	Ascoli V, Facchinelli L, Valerio L, Zucchetto A, Dal Maso L, Coluzzi M.	PubMed	Med Vet Entomol	10.1111/j.1365-2915.2006.00624.x	2006	Italy	2004	area-zone	LAU 2	IT020022			0	0	0	0	0	0	0	0	0	1	0	1	0	0	0	0	0	0	0	0
Distribution of mosquito species in areas with high and low incidence of classic Kaposi's sarcoma and seroprevalence for HHV-8	Ascoli V, Facchinelli L, Valerio L, Zucchetto A, Dal Maso L, Coluzzi M.	PubMed	Med Vet Entomol	10.1111/j.1365-2915.2006.00624.x	2006	Italy	2004	area-zone	LAU 2	IT020025			0	0	0	0	0	0	0	0	0	1	0	0	0	0	0	0	0	0	0	0
Distribution of 'promoter' sandflies associated with incidence of classic Kaposi's sarcoma	Ascoli V, Senis G, Zucchetto A, Valerio L, Facchinelli L, Budroni M, Dal Maso L, Coluzzi M.	PubMed	Med Vet Entomol	10.1111/j.1365-2915.2009.00811.x	2009	Italy	2006	area-zone	NUTS 3	ITG25			1	0	0	0	0	0	0	1	0	1	0	0	1	0	0	0	0	0	0	0
Distribution of 'promoter' sandflies associated with incidence of classic Kaposi's sarcoma	Ascoli V, Senis G, Zucchetto A, Valerio L, Facchinelli L, Budroni M, Dal Maso L, Coluzzi M.	PubMed	Med Vet Entomol	10.1111/j.1365-2915.2009.00811.x	2009	Italy	2006	area-zone	NUTS 3	ITG25			0	0	0	0	0	0	0	0	0	1	0	0	0	0	0	0	0	0	0	0
Distribution pattern and molecular identification of Anopheles maculipennis complex in eight river basins of Anatolia, Turkey	Sevgili, Emel; Simsek, Fatih Mehmet	Web of Science	NORTH-WESTERN JOURNAL OF ZOOLOGY		2012	Turkey	2007-2008	area-zone	NUTS 3	TR212			0	0	0	0	0	0	0	0	0	0	1	0	0	0	0	0	0	0	0	0
Distribution pattern and molecular identification of Anopheles maculipennis complex in eight river basins of Anatolia, Turkey	Sevgili, Emel; Simsek, Fatih Mehmet	Web of Science	NORTH-WESTERN JOURNAL OF ZOOLOGY		2012	Turkey	2007-2008	area-zone	NUTS 3	TR212			0	0	0	0	0	0	0	0	0	0	1	0	0	0	0	0	0	0	0	0
Distribution pattern and molecular identification of Anopheles maculipennis complex in eight river basins of Anatolia, Turkey	Sevgili, Emel; Simsek, Fatih Mehmet	Web of Science	NORTH-WESTERN JOURNAL OF ZOOLOGY		2012	Turkey	2007-2008	area-zone	NUTS 3	TR212			0	0	0	0	0	0	0	0	0	0	1	0	0	0	0	0	0	0	0	0
Distribution pattern and molecular identification of Anopheles maculipennis complex in eight river basins of Anatolia, Turkey	Sevgili, Emel; Simsek, Fatih Mehmet	Web of Science	NORTH-WESTERN JOURNAL OF ZOOLOGY		2012	Turkey	2007-2008	area-zone	NUTS 3	TR212			1	0	0	0	1	0	0	0	0	0	1	0	0	0	0	0	0	0	0	0
Distribution pattern and molecular identification of Anopheles maculipennis complex in eight river basins of Anatolia, Turkey	Sevgili, Emel; Simsek, Fatih Mehmet	Web of Science	NORTH-WESTERN JOURNAL OF ZOOLOGY		2012	Turkey	2007-2008	area-zone	NUTS 3	TR212			1	1	0	0	0	0	0	0	0	0	0	0	0	0	0	0	0	0	0	0
Distribution pattern and molecular identification of Anopheles maculipennis complex in eight river basins of Anatolia, Turkey	Sevgili, Emel; Simsek, Fatih Mehmet	Web of Science	NORTH-WESTERN JOURNAL OF ZOOLOGY		2012	Turkey	2007-2008	area-zone	NUTS 3	TR213			1	0	0	0	1	0	0	0	0	0	0	0	0	0	0	0	0	0	0	0
Distribution pattern and molecular identification of Anopheles maculipennis complex in eight river basins of Anatolia, Turkey	Sevgili, Emel; Simsek, Fatih Mehmet	Web of Science	NORTH-WESTERN JOURNAL OF ZOOLOGY		2012	Turkey	2007-2008	area-zone	NUTS 3	TR213			1	0	0	0	1	0	0	0	0	0	0	0	0	0	0	0	0	0	0	0
Distribution pattern and molecular identification of Anopheles maculipennis complex in eight river basins of Anatolia, Turkey	Sevgili, Emel; Simsek, Fatih Mehmet	Web of Science	NORTH-WESTERN JOURNAL OF ZOOLOGY		2012	Turkey	2007-2008	area-zone	NUTS 3	TR213			1	0	0	0	1	0	0	0	0	0	0	0	0	0	0	0	0	0	0	0
Distribution pattern and molecular identification of Anopheles maculipennis complex in eight river basins of Anatolia, Turkey	Sevgili, Emel; Simsek, Fatih Mehmet	Web of Science	NORTH-WESTERN JOURNAL OF ZOOLOGY		2012	Turkey	2007-2008	area-zone	NUTS 3	TR321			1	1	0	0	0	0	0	0	0	0	0	0	0	0	0	0	0	0	0	0
Distribution pattern and molecular identification of Anopheles maculipennis complex in eight river basins of Anatolia, Turkey	Sevgili, Emel; Simsek, Fatih Mehmet	Web of Science	NORTH-WESTERN JOURNAL OF ZOOLOGY		2012	Turkey	2007-2008	area-zone	NUTS 3	TR321			1	1	0	0	0	0	0	0	0	0	0	0	0	0	0	0	0	0	0	0
Distribution pattern and molecular identification of Anopheles maculipennis complex in eight river basins of Anatolia, Turkey	Sevgili, Emel; Simsek, Fatih Mehmet	Web of Science	NORTH-WESTERN JOURNAL OF ZOOLOGY		2012	Turkey	2007-2008	area-zone	NUTS 3	TR321			1	1	0	0	0	0	0	0	0	0	0	0	0	0	0	0	0	0	0	0
Distribution pattern and molecular identification of Anopheles maculipennis complex in eight river basins of Anatolia, Turkey	Sevgili, Emel; Simsek, Fatih Mehmet	Web of Science	NORTH-WESTERN JOURNAL OF ZOOLOGY		2012	Turkey	2007-2008	area-zone	NUTS 3	TR323			1	1	0	0	0	0	0	0	0	0	0	0	0	0	0	0	0	0	0	0
Distribution pattern and molecular identification of Anopheles maculipennis complex in eight river basins of Anatolia, Turkey	Sevgili, Emel; Simsek, Fatih Mehmet	Web of Science	NORTH-WESTERN JOURNAL OF ZOOLOGY		2012	Turkey	2007-2008	area-zone	NUTS 3	TR323			1	1	0	0	0	0	0	0	0	0	0	0	0	0	0	0	0	0	0	0
Distribution pattern and molecular identification of Anopheles maculipennis complex in eight river basins of Anatolia, Turkey	Sevgili, Emel; Simsek, Fatih Mehmet	Web of Science	NORTH-WESTERN JOURNAL OF ZOOLOGY		2012	Turkey	2007-2008	area-zone	NUTS 3	TR521			1	0	0	0	1	0	0	0	0	0	0	0	0	0	0	0	0	0	0	0
Distribution pattern and molecular identification of Anopheles maculipennis complex in eight river basins of Anatolia, Turkey	Sevgili, Emel; Simsek, Fatih Mehmet	Web of Science	NORTH-WESTERN JOURNAL OF ZOOLOGY		2012	Turkey	2007-2008	area-zone	NUTS 3	TR521			1	0	0	0	1	0	0	0	0	0	1	0	0	0	0	0	0	0	0	0
Distribution pattern and molecular identification of Anopheles maculipennis complex in eight river basins of Anatolia, Turkey	Sevgili, Emel; Simsek, Fatih Mehmet	Web of Science	NORTH-WESTERN JOURNAL OF ZOOLOGY		2012	Turkey	2007-2008	area-zone	NUTS 3	TR521			1	0	0	0	1	0	0	0	0	0	0	0	0	0	0	0	0	0	0	0
Distribution pattern and molecular identification of Anopheles maculipennis complex in eight river basins of Anatolia, Turkey	Sevgili, Emel; Simsek, Fatih Mehmet	Web of Science	NORTH-WESTERN JOURNAL OF ZOOLOGY		2012	Turkey	2007-2008	area-zone	NUTS 3	TR613			1	0	0	0	1	0	0	0	0	0	1	0	0	0	0	0	0	0	0	0
Distribution pattern and molecular identification of Anopheles maculipennis complex in eight river basins of Anatolia, Turkey	Sevgili, Emel; Simsek, Fatih Mehmet	Web of Science	NORTH-WESTERN JOURNAL OF ZOOLOGY		2012	Turkey	2007-2008	area-zone	NUTS 3	TR613			1	1	0	0	0	0	0	0	0	0	0	0	0	0	0	0	0	0	0	0
Distribution pattern and molecular identification of Anopheles maculipennis complex in eight river basins of Anatolia, Turkey	Sevgili, Emel; Simsek, Fatih Mehmet	Web of Science	NORTH-WESTERN JOURNAL OF ZOOLOGY		2012	Turkey	2007-2008	area-zone	NUTS 3	TR613			1	1	0	0	0	0	0	0	0	0	0	0	0	0	0	0	0	0	0	0
Distribution pattern and molecular identification of Anopheles maculipennis complex in eight river basins of Anatolia, Turkey	Sevgili, Emel; Simsek, Fatih Mehmet	Web of Science	NORTH-WESTERN JOURNAL OF ZOOLOGY		2012	Turkey	2007-2008	area-zone	NUTS 3	TR613			1	0	0	0	1	0	0	0	0	0	0	0	0	0	0	0	0	0	0	0
Distribution pattern and molecular identification of Anopheles maculipennis complex in eight river basins of Anatolia, Turkey	Sevgili, Emel; Simsek, Fatih Mehmet	Web of Science	NORTH-WESTERN JOURNAL OF ZOOLOGY		2012	Turkey	2007-2008	area-zone	NUTS 3	TR621			1	1	0	0	0	0	0	0	0	0	0	0	0	0	0	0	0	0	0	0
Distribution pattern and molecular identification of Anopheles maculipennis complex in eight river basins of Anatolia, Turkey	Sevgili, Emel; Simsek, Fatih Mehmet	Web of Science	NORTH-WESTERN JOURNAL OF ZOOLOGY		2012	Turkey	2007-2008	area-zone	NUTS 3	TR621			1	1	0	0	0	0	0	0	0	0	0	0	0	0	0	0	0	0	0	0
Distribution pattern and molecular identification of Anopheles maculipennis complex in eight river basins of Anatolia, Turkey	Sevgili, Emel; Simsek, Fatih Mehmet	Web of Science	NORTH-WESTERN JOURNAL OF ZOOLOGY		2012	Turkey	2007-2008	area-zone	NUTS 3	TR621			1	1	0	0	0	0	0	0	0	0	0	0	0	0	0	0	0	0	0	0
Distribution pattern and molecular identification of Anopheles maculipennis complex in eight river basins of Anatolia, Turkey	Sevgili, Emel; Simsek, Fatih Mehmet	Web of Science	NORTH-WESTERN JOURNAL OF ZOOLOGY		2012	Turkey	2007-2008	area-zone	NUTS 3	TR622			1	1	0	0	0	0	0	0	0	0	0	0	0	0	0	0	0	0	0	0
Distribution pattern and molecular identification of Anopheles maculipennis complex in eight river basins of Anatolia, Turkey	Sevgili, Emel; Simsek, Fatih Mehmet	Web of Science	NORTH-WESTERN JOURNAL OF ZOOLOGY		2012	Turkey	2007-2008	area-zone	NUTS 3	TR822			1	1	0	0	1	0	0	0	0	0	0	0	0	0	0	0	0	0	0	0
Distribution pattern and molecular identification of Anopheles maculipennis complex in eight river basins of Anatolia, Turkey	Sevgili, Emel; Simsek, Fatih Mehmet	Web of Science	NORTH-WESTERN JOURNAL OF ZOOLOGY		2012	Turkey	2007-2008	area-zone	NUTS 3	TR831			0	0	0	0	0	0	0	0	0	0	1	0	0	0	0	0	0	0	0	0
Distribution pattern and molecular identification of Anopheles maculipennis complex in eight river basins of Anatolia, Turkey	Sevgili, Emel; Simsek, Fatih Mehmet	Web of Science	NORTH-WESTERN JOURNAL OF ZOOLOGY		2012	Turkey	2007-2008	area-zone	NUTS 3	TR831			1	0	0	0	1	0	0	0	0	0	0	0	0	0	0	0	0	0	0	0
Distribution pattern and molecular identification of Anopheles maculipennis complex in eight river basins of Anatolia, Turkey	Sevgili, Emel; Simsek, Fatih Mehmet	Web of Science	NORTH-WESTERN JOURNAL OF ZOOLOGY		2012	Turkey	2007-2008	area-zone	NUTS 3	TR831			1	0	0	0	1	0	0	0	0	0	0	0	0	0	0	0	0	0	0	0
Distribution pattern and molecular identification of Anopheles maculipennis complex in eight river basins of Anatolia, Turkey	Sevgili, Emel; Simsek, Fatih Mehmet	Web of Science	NORTH-WESTERN JOURNAL OF ZOOLOGY		2012	Turkey	2007-2008	area-zone	NUTS 3	TR831			1	0	0	0	1	0	0	0	0	0	0	0	0	0	0	0	0	0	0	0
Distribution pattern and molecular identification of Anopheles maculipennis complex in eight river basins of Anatolia, Turkey	Sevgili, Emel; Simsek, Fatih Mehmet	Web of Science	NORTH-WESTERN JOURNAL OF ZOOLOGY		2012	Turkey	2007-2008	area-zone	NUTS 3	TR831			1	1	0	0	1	0	0	0	0	0	0	0	0	0	0	0	0	0	0	0
Distribution pattern and molecular identification of Anopheles maculipennis complex in eight river basins of Anatolia, Turkey	Sevgili, Emel; Simsek, Fatih Mehmet	Web of Science	NORTH-WESTERN JOURNAL OF ZOOLOGY		2012	Turkey	2007-2008	area-zone	NUTS 3	TRA23			1	0	0	0	1	0	0	0	0	0	0	0	0	0	0	0	0	0	0	0
Distribution pattern and molecular identification of Anopheles maculipennis complex in eight river basins of Anatolia, Turkey	Sevgili, Emel; Simsek, Fatih Mehmet	Web of Science	NORTH-WESTERN JOURNAL OF ZOOLOGY		2012	Turkey	2007-2008	area-zone	NUTS 3	TRA23			1	0	0	0	1	0	0	0	0	0	0	0	0	0	0	0	0	0	0	0
Distribution pattern and molecular identification of Anopheles maculipennis complex in eight river basins of Anatolia, Turkey	Sevgili, Emel; Simsek, Fatih Mehmet	Web of Science	NORTH-WESTERN JOURNAL OF ZOOLOGY		2012	Turkey	2007-2008	area-zone	NUTS 3	TRA23			1	0	0	0	1	0	0	0	0	0	0	0	0	0	0	0	0	0	0	0
Distribution pattern and molecular identification of Anopheles maculipennis complex in eight river basins of Anatolia, Turkey	Sevgili, Emel; Simsek, Fatih Mehmet	Web of Science	NORTH-WESTERN JOURNAL OF ZOOLOGY		2012	Turkey	2007-2008	area-zone	NUTS 3	TRC21			1	1	0	0	0	0	0	0	0	0	0	0	0	0	0	0	0	0	0	0
Distribution pattern and molecular identification of Anopheles maculipennis complex in eight river basins of Anatolia, Turkey	Sevgili, Emel; Simsek, Fatih Mehmet	Web of Science	NORTH-WESTERN JOURNAL OF ZOOLOGY		2012	Turkey	2007-2008	area-zone	NUTS 3	TRC21			1	1	0	0	0	0	0	0	0	0	0	0	0	0	0	0	0	0	0	0
Distribution pattern and molecular identification of Anopheles maculipennis complex in eight river basins of Anatolia, Turkey	Sevgili, Emel; Simsek, Fatih Mehmet	Web of Science	NORTH-WESTERN JOURNAL OF ZOOLOGY		2012	Turkey	2007-2008	area-zone	NUTS 3	TRC21			1	1	0	0	0	0	0	0	0	0	0	0	0	0	0	0	0	0	0	0
Diversity and ecology survey of mosquitoes potential vectors in Belgian equestrian farms: A threat prevention of mosquito-borne equine arboviruses	Boukraa S, de La Grandiere MA, Bawin T, Raharimalala FN, Zimmer JY, Haubruge E, Thiry E, Francis F.	PubMed	Prev Vet Med	10.1016/j.prevetmed.2015.12.013	2016	Belgium	2011-2012	cordinates			50.727222	5.799167	1	0	0	0	0	0	0	1	0	1	0	0	0	0	0	0	0	0	0	0
Diversity and ecology survey of mosquitoes potential vectors in Belgian equestrian farms: A threat prevention of mosquito-borne equine arboviruses	Boukraa S, de La Grandiere MA, Bawin T, Raharimalala FN, Zimmer JY, Haubruge E, Thiry E, Francis F.	PubMed	Prev Vet Med	10.1016/j.prevetmed.2015.12.013	2016	Belgium	2011-2012	cordinates			50.577778	4.744444	0	0	0	0	0	0	0	0	0	1	0	1	0	0	0	0	0	0	0	0
Diversity and ecology survey of mosquitoes potential vectors in Belgian equestrian farms: A threat prevention of mosquito-borne equine arboviruses	Boukraa S, de La Grandiere MA, Bawin T, Raharimalala FN, Zimmer JY, Haubruge E, Thiry E, Francis F.	PubMed	Prev Vet Med	10.1016/j.prevetmed.2015.12.013	2016	Belgium	2011-2012	cordinates			50.451667	4.804167	0	0	0	0	0	0	0	0	0	0	0	1	0	0	0	0	0	0	0	0
Diversity and ecology survey of mosquitoes potential vectors in Belgian equestrian farms: A threat prevention of mosquito-borne equine arboviruses	Boukraa S, de La Grandiere MA, Bawin T, Raharimalala FN, Zimmer JY, Haubruge E, Thiry E, Francis F.	PubMed	Prev Vet Med	10.1016/j.prevetmed.2015.12.013	2016	Belgium	2011-2012	cordinates			50.616667	5.632778	0	0	0	0	0	0	0	0	0	1	0	1	0	0	0	0	0	0	0	0
Diversity and ecology survey of mosquitoes potential vectors in Belgian equestrian farms: A threat prevention of mosquito-borne equine arboviruses	Boukraa S, de La Grandiere MA, Bawin T, Raharimalala FN, Zimmer JY, Haubruge E, Thiry E, Francis F.	PubMed	Prev Vet Med	10.1016/j.prevetmed.2015.12.013	2016	Belgium	2011-2012	cordinates			50.480833	5.777222	0	0	0	0	0	0	0	0	0	1	0	1	0	0	0	0	0	0	0	0
Diversity and ecology survey of mosquitoes potential vectors in Belgian equestrian farms: A threat prevention of mosquito-borne equine arboviruses	Boukraa S, de La Grandiere MA, Bawin T, Raharimalala FN, Zimmer JY, Haubruge E, Thiry E, Francis F.	PubMed	Prev Vet Med	10.1016/j.prevetmed.2015.12.013	2016	Belgium	2011-2012	cordinates			50.546111	5.671111	0	0	0	0	0	0	0	0	0	1	0	1	0	0	0	0	0	0	0	0
Diversity and seasonal abundances of mosquitoes at potential arboviral transmission sites in two different climate zones in Switzerland	Wagner, S.; Guidi, V.; Torgerson, P. R.; Mathis, A.; Schaffner, F.	other resource	Vet Ital	10.1111/mve.12292	2018	Switzerland	2012-2014	cordinates			47.396944	8.553889	1	0	0	0	0	0	0	1	0	0	0	1	0	0	0	0	0	0	0	0
Diversity and seasonal abundances of mosquitoes at potential arboviral transmission sites in two different climate zones in Switzerland	Wagner, S.; Guidi, V.; Torgerson, P. R.; Mathis, A.; Schaffner, F.	other resource	Vet Ital	10.1111/mve.12292	2018	Switzerland	2012-2014	cordinates			46.187222	8.991667	1	0	0	0	0	0	0	1	0	1	0	1	0	0	0	0	0	0	0	0
Diversity and seasonal abundances of mosquitoes at potential arboviral transmission sites in two different climate zones in Switzerland	Wagner, S.; Guidi, V.; Torgerson, P. R.; Mathis, A.; Schaffner, F.	other resource	Vet Ital	10.1111/mve.12292	2018	Switzerland	2012-2014	cordinates			47.507500	8.485278	1	0	0	0	0	0	0	1	0	1	0	1	0	0	0	0	0	0	0	0
Diversity and seasonal abundances of mosquitoes at potential arboviral transmission sites in two different climate zones in Switzerland	Wagner, S.; Guidi, V.; Torgerson, P. R.; Mathis, A.; Schaffner, F.	other resource	Vet Ital	10.1111/mve.12292	2018	Switzerland	2012-2014	cordinates			46.162778	8.903889	1	0	0	0	0	0	0	1	0	1	0	1	0	0	0	0	0	0	0	0
Diversity of mosquitoes (Diptera Culicidae) in protected natural parks from Valencian Autonomous Region (Eastern Spain)	Bernués-Bañeres A. and Jiménez-Peydró R.	other resource	Med Vet Entomol	nd	2013	Spain	2008-2011	area-zone	NUTS 3	ES523			1	0	0	0	1	0	1	0	0	0	0	1	0	0	1	0	0	0	0	0
DNA identification of species of the Anopheles maculipennis complex and first record of An. daciae in Belgium	Smitz N, De Wolf K, Gheysen A, Deblauwe I, Vanslembrouck A, Meganck K, De Witte J, Schneider A, Verlé I, Dekoninck W, Gombeer S, Vanderheyden A, De Meyer M, Backeljau T, Müller R, Van Bortel W.	PubMed	Med Vet Entomol	10.1111/mve.12519	2021	Belgium	2007-2019	cordinates			50.339201	5.045740	1	0	0	0	1	0	0	0	0	0	0	0	0	0	0	0	0	0	0	0
DNA identification of species of the Anopheles maculipennis complex and first record of An. daciae in Belgium	Smitz N, De Wolf K, Gheysen A, Deblauwe I, Vanslembrouck A, Meganck K, De Witte J, Schneider A, Verlé I, Dekoninck W, Gombeer S, Vanderheyden A, De Meyer M, Backeljau T, Müller R, Van Bortel W.	PubMed	Med Vet Entomol	10.1111/mve.12519	2021	Belgium	2007-2019	cordinates			50.335863	5.071636	1	0	0	0	1	0	0	0	0	0	0	0	0	0	0	0	0	0	0	0
DNA identification of species of the Anopheles maculipennis complex and first record of An. daciae in Belgium	Smitz N, De Wolf K, Gheysen A, Deblauwe I, Vanslembrouck A, Meganck K, De Witte J, Schneider A, Verlé I, Dekoninck W, Gombeer S, Vanderheyden A, De Meyer M, Backeljau T, Müller R, Van Bortel W.	PubMed	Med Vet Entomol	10.1111/mve.12519	2021	Belgium	2007-2019	cordinates			50.357190	5.078226	1	0	0	0	1	1	0	0	0	0	0	0	0	0	0	0	0	0	0	0
DNA identification of species of the Anopheles maculipennis complex and first record of An. daciae in Belgium	Smitz N, De Wolf K, Gheysen A, Deblauwe I, Vanslembrouck A, Meganck K, De Witte J, Schneider A, Verlé I, Dekoninck W, Gombeer S, Vanderheyden A, De Meyer M, Backeljau T, Müller R, Van Bortel W.	PubMed	Med Vet Entomol	10.1111/mve.12519	2021	Belgium	2007-2019	cordinates			50.412026	3.924913	1	0	0	0	1	1	0	0	0	0	0	0	0	0	0	0	0	0	0	0
DNA identification of species of the Anopheles maculipennis complex and first record of An. daciae in Belgium	Smitz N, De Wolf K, Gheysen A, Deblauwe I, Vanslembrouck A, Meganck K, De Witte J, Schneider A, Verlé I, Dekoninck W, Gombeer S, Vanderheyden A, De Meyer M, Backeljau T, Müller R, Van Bortel W.	PubMed	Med Vet Entomol	10.1111/mve.12519	2021	Belgium	2007-2019	cordinates			50.428931	6..83842	1	0	0	0	1	0	0	0	0	0	0	0	0	0	0	0	0	0	0	0
DNA identification of species of the Anopheles maculipennis complex and first record of An. daciae in Belgium	Smitz N, De Wolf K, Gheysen A, Deblauwe I, Vanslembrouck A, Meganck K, De Witte J, Schneider A, Verlé I, Dekoninck W, Gombeer S, Vanderheyden A, De Meyer M, Backeljau T, Müller R, Van Bortel W.	PubMed	Med Vet Entomol	10.1111/mve.12519	2021	Belgium	2007-2019	cordinates			50.493840	5.219160	1	0	0	0	1	1	0	0	0	0	0	0	0	0	0	0	0	0	0	0
DNA identification of species of the Anopheles maculipennis complex and first record of An. daciae in Belgium	Smitz N, De Wolf K, Gheysen A, Deblauwe I, Vanslembrouck A, Meganck K, De Witte J, Schneider A, Verlé I, Dekoninck W, Gombeer S, Vanderheyden A, De Meyer M, Backeljau T, Müller R, Van Bortel W.	PubMed	Med Vet Entomol	10.1111/mve.12519	2021	Belgium	2007-2019	cordinates			50.585328	5.259748	1	0	0	0	1	0	0	0	0	0	0	0	0	0	0	0	0	0	0	0
DNA identification of species of the Anopheles maculipennis complex and first record of An. daciae in Belgium	Smitz N, De Wolf K, Gheysen A, Deblauwe I, Vanslembrouck A, Meganck K, De Witte J, Schneider A, Verlé I, Dekoninck W, Gombeer S, Vanderheyden A, De Meyer M, Backeljau T, Müller R, Van Bortel W.	PubMed	Med Vet Entomol	10.1111/mve.12519	2021	Belgium	2007-2019	cordinates			50.632399	6.073232	1	0	0	0	1	0	0	0	0	0	0	0	0	0	0	0	0	0	0	0
DNA identification of species of the Anopheles maculipennis complex and first record of An. daciae in Belgium	Smitz N, De Wolf K, Gheysen A, Deblauwe I, Vanslembrouck A, Meganck K, De Witte J, Schneider A, Verlé I, Dekoninck W, Gombeer S, Vanderheyden A, De Meyer M, Backeljau T, Müller R, Van Bortel W.	PubMed	Med Vet Entomol	10.1111/mve.12519	2021	Belgium	2007-2019	cordinates			50.637785	5.431387	1	0	0	0	1	1	0	0	0	0	0	0	0	0	0	0	0	0	0	0
DNA identification of species of the Anopheles maculipennis complex and first record of An. daciae in Belgium	Smitz N, De Wolf K, Gheysen A, Deblauwe I, Vanslembrouck A, Meganck K, De Witte J, Schneider A, Verlé I, Dekoninck W, Gombeer S, Vanderheyden A, De Meyer M, Backeljau T, Müller R, Van Bortel W.	PubMed	Med Vet Entomol	10.1111/mve.12519	2021	Belgium	2007-2019	cordinates			50.767393	3.172912	1	0	0	0	1	0	0	0	0	0	0	0	0	0	0	0	0	0	0	0
DNA identification of species of the Anopheles maculipennis complex and first record of An. daciae in Belgium	Smitz N, De Wolf K, Gheysen A, Deblauwe I, Vanslembrouck A, Meganck K, De Witte J, Schneider A, Verlé I, Dekoninck W, Gombeer S, Vanderheyden A, De Meyer M, Backeljau T, Müller R, Van Bortel W.	PubMed	Med Vet Entomol	10.1111/mve.12519	2021	Belgium	2007-2019	cordinates			51.000630	4.517250	1	0	0	0	0	1	0	0	0	0	0	0	0	0	0	0	0	0	0	0
DNA identification of species of the Anopheles maculipennis complex and first record of An. daciae in Belgium	Smitz N, De Wolf K, Gheysen A, Deblauwe I, Vanslembrouck A, Meganck K, De Witte J, Schneider A, Verlé I, Dekoninck W, Gombeer S, Vanderheyden A, De Meyer M, Backeljau T, Müller R, Van Bortel W.	PubMed	Med Vet Entomol	10.1111/mve.12519	2021	Belgium	2007-2019	cordinates			50.995255	5.621248	1	0	0	0	1	1	0	0	0	0	0	0	0	0	0	0	0	0	0	0
DNA identification of species of the Anopheles maculipennis complex and first record of An. daciae in Belgium	Smitz N, De Wolf K, Gheysen A, Deblauwe I, Vanslembrouck A, Meganck K, De Witte J, Schneider A, Verlé I, Dekoninck W, Gombeer S, Vanderheyden A, De Meyer M, Backeljau T, Müller R, Van Bortel W.	PubMed	Med Vet Entomol	10.1111/mve.12519	2021	Belgium	2007-2019	cordinates			51.015500	5.757890	1	0	0	0	0	1	0	0	0	0	0	0	0	0	0	0	0	0	0	0
DNA identification of species of the Anopheles maculipennis complex and first record of An. daciae in Belgium	Smitz N, De Wolf K, Gheysen A, Deblauwe I, Vanslembrouck A, Meganck K, De Witte J, Schneider A, Verlé I, Dekoninck W, Gombeer S, Vanderheyden A, De Meyer M, Backeljau T, Müller R, Van Bortel W.	PubMed	Med Vet Entomol	10.1111/mve.12519	2021	Belgium	2007-2019	cordinates			51.014718	5.689910	1	0	0	0	1	1	0	0	0	0	0	0	0	0	0	0	0	0	0	0
DNA identification of species of the Anopheles maculipennis complex and first record of An. daciae in Belgium	Smitz N, De Wolf K, Gheysen A, Deblauwe I, Vanslembrouck A, Meganck K, De Witte J, Schneider A, Verlé I, Dekoninck W, Gombeer S, Vanderheyden A, De Meyer M, Backeljau T, Müller R, Van Bortel W.	PubMed	Med Vet Entomol	10.1111/mve.12519	2021	Belgium	2007-2019	cordinates			51.016278	56.95222	1	0	0	0	1	1	0	0	0	0	0	0	0	0	0	0	0	0	0	0
DNA identification of species of the Anopheles maculipennis complex and first record of An. daciae in Belgium	Smitz N, De Wolf K, Gheysen A, Deblauwe I, Vanslembrouck A, Meganck K, De Witte J, Schneider A, Verlé I, Dekoninck W, Gombeer S, Vanderheyden A, De Meyer M, Backeljau T, Müller R, Van Bortel W.	PubMed	Med Vet Entomol	10.1111/mve.12519	2021	Belgium	2007-2019	cordinates			51.002758	5.632642	1	0	0	0	1	0	0	0	0	0	0	0	0	0	0	0	0	0	0	0
DNA identification of species of the Anopheles maculipennis complex and first record of An. daciae in Belgium	Smitz N, De Wolf K, Gheysen A, Deblauwe I, Vanslembrouck A, Meganck K, De Witte J, Schneider A, Verlé I, Dekoninck W, Gombeer S, Vanderheyden A, De Meyer M, Backeljau T, Müller R, Van Bortel W.	PubMed	Med Vet Entomol	10.1111/mve.12519	2021	Belgium	2007-2019	cordinates			51.038520	5.669410	1	0	0	0	1	0	0	0	0	0	0	0	0	0	0	0	0	0	0	0
DNA identification of species of the Anopheles maculipennis complex and first record of An. daciae in Belgium	Smitz N, De Wolf K, Gheysen A, Deblauwe I, Vanslembrouck A, Meganck K, De Witte J, Schneider A, Verlé I, Dekoninck W, Gombeer S, Vanderheyden A, De Meyer M, Backeljau T, Müller R, Van Bortel W.	PubMed	Med Vet Entomol	10.1111/mve.12519	2021	Belgium	2007-2019	cordinates			51.042310	4.065930	1	0	0	0	0	1	0	0	0	0	0	0	0	0	0	0	0	0	0	0
DNA identification of species of the Anopheles maculipennis complex and first record of An. daciae in Belgium	Smitz N, De Wolf K, Gheysen A, Deblauwe I, Vanslembrouck A, Meganck K, De Witte J, Schneider A, Verlé I, Dekoninck W, Gombeer S, Vanderheyden A, De Meyer M, Backeljau T, Müller R, Van Bortel W.	PubMed	Med Vet Entomol	10.1111/mve.12519	2021	Belgium	2007-2019	cordinates			51.071230	4.799080	1	0	0	0	1	0	0	0	0	0	0	0	0	0	0	0	0	0	0	0
DNA identification of species of the Anopheles maculipennis complex and first record of An. daciae in Belgium	Smitz N, De Wolf K, Gheysen A, Deblauwe I, Vanslembrouck A, Meganck K, De Witte J, Schneider A, Verlé I, Dekoninck W, Gombeer S, Vanderheyden A, De Meyer M, Backeljau T, Müller R, Van Bortel W.	PubMed	Med Vet Entomol	10.1111/mve.12519	2021	Belgium	2007-2019	cordinates			51.112279	3.836114	1	0	0	0	1	0	0	0	0	0	0	0	0	0	0	0	0	0	0	0
DNA identification of species of the Anopheles maculipennis complex and first record of An. daciae in Belgium	Smitz N, De Wolf K, Gheysen A, Deblauwe I, Vanslembrouck A, Meganck K, De Witte J, Schneider A, Verlé I, Dekoninck W, Gombeer S, Vanderheyden A, De Meyer M, Backeljau T, Müller R, Van Bortel W.	PubMed	Med Vet Entomol	10.1111/mve.12519	2021	Belgium	2007-2019	cordinates			51.251563	4.217950	1	0	0	0	1	1	1	0	0	0	0	0	0	0	0	0	0	0	0	0
DNA identification of species of the Anopheles maculipennis complex and first record of An. daciae in Belgium	Smitz N, De Wolf K, Gheysen A, Deblauwe I, Vanslembrouck A, Meganck K, De Witte J, Schneider A, Verlé I, Dekoninck W, Gombeer S, Vanderheyden A, De Meyer M, Backeljau T, Müller R, Van Bortel W.	PubMed	Med Vet Entomol	10.1111/mve.12519	2021	Belgium	2007-2019	cordinates			51.277853	4.278831	1	0	0	0	0	1	0	0	0	0	0	0	0	0	0	0	0	0	0	0
DNA identification of species of the Anopheles maculipennis complex and first record of An. daciae in Belgium	Smitz N, De Wolf K, Gheysen A, Deblauwe I, Vanslembrouck A, Meganck K, De Witte J, Schneider A, Verlé I, Dekoninck W, Gombeer S, Vanderheyden A, De Meyer M, Backeljau T, Müller R, Van Bortel W.	PubMed	Med Vet Entomol	10.1111/mve.12519	2021	Belgium	2007-2019	cordinates			51.213511	4.193505	1	0	0	0	1	1	1	0	0	0	0	0	0	0	0	0	0	0	0	0
DNA identification of species of the Anopheles maculipennis complex and first record of An. daciae in Belgium	Smitz N, De Wolf K, Gheysen A, Deblauwe I, Vanslembrouck A, Meganck K, De Witte J, Schneider A, Verlé I, Dekoninck W, Gombeer S, Vanderheyden A, De Meyer M, Backeljau T, Müller R, Van Bortel W.	PubMed	Med Vet Entomol	10.1111/mve.12519	2021	Belgium	2007-2019	cordinates			51.216938	4.423997	1	0	0	0	1	0	0	0	0	0	0	0	0	0	0	0	0	0	0	0
DNA identification of species of the Anopheles maculipennis complex and first record of An. daciae in Belgium	Smitz N, De Wolf K, Gheysen A, Deblauwe I, Vanslembrouck A, Meganck K, De Witte J, Schneider A, Verlé I, Dekoninck W, Gombeer S, Vanderheyden A, De Meyer M, Backeljau T, Müller R, Van Bortel W.	PubMed	Med Vet Entomol	10.1111/mve.12519	2021	Belgium	2007-2019	cordinates			50.462537	4.471792	1	0	0	0	1	0	0	0	0	0	0	0	0	0	0	0	0	0	0	0
Dynamics of Malaria Mosquito Species Composition in Siberian Populations Detected by Restriction Analysis	Vaulin, O. V.; Karagodin, D. A.; Zakharov, I. K.; Baricheva, E. M.	Web of Science	RUSSIAN JOURNAL OF GENETICS	10.1134/S1022795418070153	2018	Russia	2010-2016	area-zone	Oblast	Novosibirsk oblast			1	0	0	0	0	1	0	0	0	1	0	0	0	0	0	0	0	0	0	0
Dynamics of Malaria Mosquito Species Composition in Siberian Populations Detected by Restriction Analysis	Vaulin, O. V.; Karagodin, D. A.; Zakharov, I. K.; Baricheva, E. M.	Web of Science	RUSSIAN JOURNAL OF GENETICS	10.1134/S1022795418070153	2018	Russia	2010-2016	area-zone	Oblast	Novosibirsk oblast			1	0	0	0	0	1	0	0	0	1	0	0	0	0	0	0	0	0	0	0
Dynamics of Malaria Mosquito Species Composition in Siberian Populations Detected by Restriction Analysis	Vaulin, O. V.; Karagodin, D. A.; Zakharov, I. K.; Baricheva, E. M.	Web of Science	RUSSIAN JOURNAL OF GENETICS	10.1134/S1022795418070153	2018	Russia	2010-2016	area-zone	Oblast	Novosibirsk oblast			1	0	0	0	0	1	0	0	0	1	0	0	0	1	0	0	0	0	0	0
Dynamics of Malaria Mosquito Species Composition in Siberian Populations Detected by Restriction Analysis	Vaulin, O. V.; Karagodin, D. A.; Zakharov, I. K.; Baricheva, E. M.	Web of Science	RUSSIAN JOURNAL OF GENETICS	10.1134/S1022795418070153	2018	Russia	2010-2016	area-zone	Oblast	Novosibirsk oblast			1	0	0	0	0	1	0	0	0	1	0	0	0	0	0	0	0	0	0	0
Dynamics of Malaria Mosquito Species Composition in Siberian Populations Detected by Restriction Analysis	Vaulin, O. V.; Karagodin, D. A.; Zakharov, I. K.; Baricheva, E. M.	Web of Science	RUSSIAN JOURNAL OF GENETICS	10.1134/S1022795418070153	2018	Russia	2010-2016	area-zone	Oblast	Novosibirsk oblast			1	0	0	0	0	1	0	0	0	1	0	0	0	1	0	0	0	0	0	0
Dynamics of the Composition of the Fauna of Mosquitoes (Diptera, Culicidae) in Parks of Yekaterinburg	Nekrasova L.S. et al.	other resource	Parasites Vectors	10.1134/S1067413616020090	2016	Russia	2012-2013	cordinates			56.800000	60.566667	0	0	0	0	0	0	0	0	0	0	0	0	0	0	0	0	0	0	0	0
Dynamics of the Composition of the Fauna of Mosquitoes (Diptera, Culicidae) in Parks of Yekaterinburg	Nekrasova L.S. et al.	other resource	Parasites Vectors	10.1134/S1067413616020090	2016	Russia	2012-2013	cordinates			56.783333	60.550000	1	0	0	0	0	1	0	0	0	0	0	1	0	0	0	0	0	0	0	0
Ecological Surveillance for West Nile in Catalonia (Spain), Learning from a Five-Year Period of Follow-up	Alba A. et al.	other resource	International Journal of Mosquito Research	10.1111/zph.12048	2012	Spain	2007-2011	area-zone	NUTS 2	ES51			1	0	0	0	0	0	1	0	1	0	0	0	0	0	0	0	0	0	0	0
Ecology of Anopheles mosquitoes in Belgrade area: Estimating vector potential for malaria retransmission	Dakic Z. et al	other resource	J Med Entomol	10.2298/AVB0806603D	2008	Serbia	2003	area-zone	LAU 2	RS70114			1	0	0	0	1	1	1	0	0	1	0	0	0	0	0	0	0	0	0	0
Effect of blood meal digestion and DNA extraction protocol on the success of blood meal source determination in the malaria vector Anopheles atroparvus	Martínez-de la Puente J, Ruiz S, Soriguer R, Figuerola J.	PubMed	Malar J	10.1186/1475-2875-12-109	2013	Spain	2012	area-zone	LAU 2	ES41091			1	0	0	0	0	0	1	0	0	0	0	0	0	0	0	0	0	0	0	0
Effect of different larval rearing temperatures on the productivity (R o) and morphology of the malaria vector Anopheles superpictus Grassi (Diptera: Culicidae) using geometric morphometrics	Aytekin S, Aytekin AM, Alten B.	PubMed	J Vector Ecol	10.1111/j.1948-7134.2009.00005.x	2009	Turkey	2001	area-zone	NUTS 3	TRC21			1	0	1	0	0	0	0	0	0	0	0	0	0	0	0	0	0	0	0	0
Efficacy of aerial ultra-low volume applications of two novel water-based formulations of unsynergized pyrethroids against riceland mosquitoes in Greece	Chaskopoulou A, Latham MD, Pereira RM, Connelly R, Bonds JA, Koehler PG.	PubMed	J Am Mosq Control Assoc	10.2987/11-6177.1	2011	Greece	2008-2009	area-zone	NUTS 3	EL522			1	1	0	0	0	0	0	0	0	0	0	0	0	0	0	0	0	0	0	0
Efficacy of mosquito traps for collecting potential West Nile mosquito vectors in a natural Mediterranean wetland	Roiz D, Roussel M, Muñoz J, Ruiz S, Soriguer R, Figuerola J.	PubMed	Am J Trop Med Hyg	10.4269/ajtmh.2012.11-0326	2012	Spain	2012	area-zone	LAU 2	ES21041			1	0	0	0	0	0	1	0	0	0	0	0	1	0	0	0	0	0	0	0
Emergence and daytime resting sites in the malarial mosquito Anopheles hyrcanus (Culicidae) from the Daghestan lowland.	Gadzhieva S.S:	other resource	Royal Irish Academy	10.1134/S0013873807090217	2007	Russia	2004-2006	area-zone	Federal District	North Caucasian Federal District			1	0	0	0	0	0	0	0	1	0	0	0	0	0	0	0	0	0	0	0
Enhanced West Nile virus surveillance in the North Kent marshes, UK	Vaux, Alexander G. C.; Gibson, Gabriella; Hernandez-Triana, Luis M.; Cheke, Robert A.; McCracken, Fiona; Jeffries, Claire L.; Horton, Daniel L.; Springate, Simon; Johnson, Nicholas; Fooks, Anthony R.; Leach, Steve; Medlock, Jolyon M.	Web of Science	PARASITES & VECTORS	10.1186/s13071-015-0705-9	2015	United Kingdom	2012-2013	cordinates			51.373611	0.780833	0	0	0	0	0	0	0	NA	0	1	0	NA	0	0	0	0	0	0	0	0
Enhanced West Nile virus surveillance in the North Kent marshes, UK	Vaux, Alexander G. C.; Gibson, Gabriella; Hernandez-Triana, Luis M.; Cheke, Robert A.; McCracken, Fiona; Jeffries, Claire L.; Horton, Daniel L.; Springate, Simon; Johnson, Nicholas; Fooks, Anthony R.; Leach, Steve; Medlock, Jolyon M.	Web of Science	PARASITES & VECTORS	10.1186/s13071-015-0705-9	2015	United Kingdom	2012-2013	cordinates			51.396389	0.710000	0	0	0	0	0	0	0	NA	0	1	0	NA	0	0	0	0	0	0	0	0
Enhanced West Nile virus surveillance in the North Kent marshes, UK	Vaux, Alexander G. C.; Gibson, Gabriella; Hernandez-Triana, Luis M.; Cheke, Robert A.; McCracken, Fiona; Jeffries, Claire L.; Horton, Daniel L.; Springate, Simon; Johnson, Nicholas; Fooks, Anthony R.; Leach, Steve; Medlock, Jolyon M.	Web of Science	PARASITES & VECTORS	10.1186/s13071-015-0705-9	2015	United Kingdom	2012-2013	cordinates			51.463333	0.550556	0	0	0	0	0	0	0	NA	0	1	0	NA	0	0	0	0	0	0	0	0
Enhanced West Nile virus surveillance in the North Kent marshes, UK	Vaux, Alexander G. C.; Gibson, Gabriella; Hernandez-Triana, Luis M.; Cheke, Robert A.; McCracken, Fiona; Jeffries, Claire L.; Horton, Daniel L.; Springate, Simon; Johnson, Nicholas; Fooks, Anthony R.; Leach, Steve; Medlock, Jolyon M.	Web of Science	PARASITES & VECTORS	10.1186/s13071-015-0705-9	2015	United Kingdom	2012-2013	cordinates			51.463333	0.550556	0	0	0	0	0	0	0	NA	0	1	0	NA	0	0	0	0	0	0	0	0
Enhanced West Nile virus surveillance in the North Kent marshes, UK	Vaux, Alexander G. C.; Gibson, Gabriella; Hernandez-Triana, Luis M.; Cheke, Robert A.; McCracken, Fiona; Jeffries, Claire L.; Horton, Daniel L.; Springate, Simon; Johnson, Nicholas; Fooks, Anthony R.; Leach, Steve; Medlock, Jolyon M.	Web of Science	PARASITES & VECTORS	10.1186/s13071-015-0705-9	2015	United Kingdom	2012-2013	cordinates			51.342778	0.888889	0	0	0	0	0	0	0	NA	0	1	0	NA	0	0	0	0	0	0	0	0
Entomological Study of the Mosquito Fauna in the Regional Unit of Drama, Region of East Macedonia-Thrace, Greece (2015 to 2016)	Beleri S. et al.	other resource	Przegla̧d Epidemiologiczny	10.1089/vbz.2017.2113	2009	Greece	2015-2016	cordinates			41.068458	24.215272	0	0	0	0	0	0	0	0	0	0	0	0	0	0	0	0	0	0	0	0
Entomological Study of the Mosquito Fauna in the Regional Unit of Drama, Region of East Macedonia-Thrace, Greece (2015 to 2016)	Beleri S. et al.	other resource	Przegla̧d Epidemiologiczny	10.1089/vbz.2017.2113	2009	Greece	2015-2016	cordinates			41.104186	24.279397	0	0	0	0	0	0	0	0	0	0	0	1	0	0	0	0	0	0	0	0
Entomological Study of the Mosquito Fauna in the Regional Unit of Drama, Region of East Macedonia-Thrace, Greece (2015 to 2016)	Beleri S. et al.	other resource	Przegla̧d Epidemiologiczny	10.1089/vbz.2017.2113	2009	Greece	2015-2016	cordinates			41.074972	24.244717	0	0	0	0	0	0	0	0	0	0	0	0	0	0	0	0	0	0	0	0
Entomological Study of the Mosquito Fauna in the Regional Unit of Drama, Region of East Macedonia-Thrace, Greece (2015 to 2016)	Beleri S. et al.	other resource	Przegla̧d Epidemiologiczny	10.1089/vbz.2017.2113	2009	Greece	2015-2016	cordinates			41.021000	24.160097	1	1	0	0	1	0	0	0	0	0	0	1	0	0	0	0	0	0	0	0
Entomological Study of the Mosquito Fauna in the Regional Unit of Drama, Region of East Macedonia-Thrace, Greece (2015 to 2016)	Beleri S. et al.	other resource	Przegla̧d Epidemiologiczny	10.1089/vbz.2017.2113	2009	Greece	2015-2016	cordinates			41.051931	24.187700	0	0	0	0	0	0	0	0	0	0	0	0	0	0	0	0	0	0	0	0
Entomological Study of the Mosquito Fauna in the Regional Unit of Drama, Region of East Macedonia-Thrace, Greece (2015 to 2016)	Beleri S. et al.	other resource	Przegla̧d Epidemiologiczny	10.1089/vbz.2017.2113	2009	Greece	2015-2016	cordinates			41.082822	24.190864	0	0	0	0	0	0	0	0	0	0	0	0	0	0	0	0	0	0	0	0
Entomological Study of the Mosquito Fauna in the Regional Unit of Drama, Region of East Macedonia-Thrace, Greece (2015 to 2016)	Beleri S. et al.	other resource	Przegla̧d Epidemiologiczny	10.1089/vbz.2017.2113	2009	Greece	2015-2016	cordinates			41.149000	24.147081	1	0	0	0	1	0	0	0	0	0	0	0	0	0	0	0	0	0	0	0
Entomological Study of the Mosquito Fauna in the Regional Unit of Drama, Region of East Macedonia-Thrace, Greece (2015 to 2016)	Beleri S. et al.	other resource	Przegla̧d Epidemiologiczny	10.1089/vbz.2017.2113	2009	Greece	2015-2016	cordinates			41.131628	24.121075	0	0	0	0	0	0	0	0	0	0	0	0	0	0	0	0	0	0	0	0
Entomological Study of the Mosquito Fauna in the Regional Unit of Drama, Region of East Macedonia-Thrace, Greece (2015 to 2016)	Beleri S. et al.	other resource	Przegla̧d Epidemiologiczny	10.1089/vbz.2017.2113	2009	Greece	2015-2016	cordinates			41.111781	24.145331	0	0	0	0	0	0	0	0	0	0	0	0	0	0	0	0	0	0	0	0
Entomological Study of the Mosquito Fauna in the Regional Unit of Drama, Region of East Macedonia-Thrace, Greece (2015 to 2016)	Beleri S. et al.	other resource	Przegla̧d Epidemiologiczny	10.1089/vbz.2017.2113	2009	Greece	2015-2016	cordinates			41.131361	24.208589	0	0	0	0	0	0	0	0	0	0	0	0	0	0	0	0	0	0	0	0
Entomological Study of the Mosquito Fauna in the Regional Unit of Drama, Region of East Macedonia-Thrace, Greece (2015 to 2016)	Beleri S. et al.	other resource	Przegla̧d Epidemiologiczny	10.1089/vbz.2017.2113	2009	Greece	2015-2016	cordinates			41.117617	24.092953	0	0	0	0	0	0	0	0	0	0	0	1	0	0	0	0	0	0	0	0
Entomological Study of the Mosquito Fauna in the Regional Unit of Drama, Region of East Macedonia-Thrace, Greece (2015 to 2016)	Beleri S. et al.	other resource	Przegla̧d Epidemiologiczny	10.1089/vbz.2017.2113	2009	Greece	2015-2016	cordinates			41.105958	24.085728	0	0	0	0	0	0	0	0	0	0	0	0	0	0	0	0	0	0	0	0
Entomological Study of the Mosquito Fauna in the Regional Unit of Drama, Region of East Macedonia-Thrace, Greece (2015 to 2016)	Beleri S. et al.	other resource	Przegla̧d Epidemiologiczny	10.1089/vbz.2017.2113	2009	Greece	2015-2016	cordinates			41.121039	24.075608	0	0	0	0	0	0	0	0	0	0	0	0	0	0	0	0	0	0	0	0
Entomological Study of the Mosquito Fauna in the Regional Unit of Drama, Region of East Macedonia-Thrace, Greece (2015 to 2016)	Beleri S. et al.	other resource	Przegla̧d Epidemiologiczny	10.1089/vbz.2017.2113	2009	Greece	2015-2016	cordinates			41.313586	23.778311	0	0	0	0	0	0	0	0	0	0	0	0	0	0	0	0	0	0	0	0
Entomological Study of the Mosquito Fauna in the Regional Unit of Drama, Region of East Macedonia-Thrace, Greece (2015 to 2016)	Beleri S. et al.	other resource	Przegla̧d Epidemiologiczny	10.1089/vbz.2017.2113	2009	Greece	2015-2016	cordinates			41.411831	23.828594	1	1	0	0	0	0	0	0	0	0	0	0	0	0	0	0	0	0	0	0
Entomological Study of the Mosquito Fauna in the Regional Unit of Drama, Region of East Macedonia-Thrace, Greece (2015 to 2016)	Beleri S. et al.	other resource	Przegla̧d Epidemiologiczny	10.1089/vbz.2017.2113	2009	Greece	2015-2016	cordinates			41.267056	24.500819	1	1	0	0	0	0	0	0	0	0	0	0	0	0	0	0	0	0	0	0
Entomological Study of the Mosquito Fauna in the Regional Unit of Drama, Region of East Macedonia-Thrace, Greece (2015 to 2016)	Beleri S. et al.	other resource	Przegla̧d Epidemiologiczny	10.1089/vbz.2017.2113	2009	Greece	2015-2016	cordinates			41.137767	24.266069	0	0	0	0	0	0	0	0	0	0	0	0	0	0	0	0	0	0	0	0
Entomological Study of the Mosquito Fauna in the Regional Unit of Drama, Region of East Macedonia-Thrace, Greece (2015 to 2016)	Beleri S. et al.	other resource	Przegla̧d Epidemiologiczny	10.1089/vbz.2017.2113	2009	Greece	2015-2016	cordinates			41.111694	24.028050	0	0	0	0	0	0	0	0	0	0	0	0	0	0	0	0	0	0	0	0
Entomological Study of the Mosquito Fauna in the Regional Unit of Drama, Region of East Macedonia-Thrace, Greece (2015 to 2016)	Beleri S. et al.	other resource	Przegla̧d Epidemiologiczny	10.1089/vbz.2017.2113	2009	Greece	2015-2016	cordinates			41.055528	24.100356	0	0	0	0	0	0	0	0	0	0	0	0	0	0	0	0	0	0	0	0
Entomological Study of the Mosquito Fauna in the Regional Unit of Drama, Region of East Macedonia-Thrace, Greece (2015 to 2016)	Beleri S. et al.	other resource	Przegla̧d Epidemiologiczny	10.1089/vbz.2017.2113	2009	Greece	2015-2016	cordinates			41.121628	24.043172	1	1	0	0	0	0	0	0	0	0	0	0	0	0	0	0	0	0	0	0
Entomological Study of the Mosquito Fauna in the Regional Unit of Drama, Region of East Macedonia-Thrace, Greece (2015 to 2016)	Beleri S. et al.	other resource	Przegla̧d Epidemiologiczny	10.1089/vbz.2017.2113	2009	Greece	2015-2016	cordinates			41.060669	24.047556	0	0	0	0	0	0	0	0	0	0	0	0	0	0	0	0	0	0	0	0
Entomological Study of the Mosquito Fauna in the Regional Unit of Drama, Region of East Macedonia-Thrace, Greece (2015 to 2016)	Beleri S. et al.	other resource	Przegla̧d Epidemiologiczny	10.1089/vbz.2017.2113	2009	Greece	2015-2016	cordinates			41.191222	23.933067	0	0	0	0	0	0	0	0	0	0	0	0	0	0	0	0	0	0	0	0
Entomological surveillance in a recent autochthonous malaria area of Spain	Bueno-Marí R. et al.	other resource	J Med Entomol	nd	2012	Spain	2011	cordinates			41.774806	0.280500	0	0	0	0	0	0	NA	0	0	0	0	0	0	0	0	0	0	0	0	0
Entomological surveillance in a recent autochthonous malaria area of Spain	Bueno-Marí R. et al.	other resource	J Med Entomol	nd	2012	Spain	2011	cordinates			41.759806	0.201889	0	0	0	0	0	0	NA	0	0	0	0	0	0	0	0	0	0	0	0	0
Entomological surveillance of Zika virus in Sardinia, Italy, 2016	Foxi C. et al.	other resource	Med Vet Entomol	10.12834/VetIt.1303.7208.2	2018	Italy	2016	area-zone	LAU 2	IT090003			0	0	0	NA	0	0	0	0	0	0	0	0	NA	0	0	0	0	0	0	0
Entomological surveillance of Zika virus in Sardinia, Italy, 2016	Foxi C. et al.	other resource	Med Vet Entomol	10.12834/VetIt.1303.7208.2	2018	Italy	2016	area-zone	LAU 2	IT090047			0	0	0	NA	0	0	0	0	0	0	0	0	NA	0	0	0	0	0	0	0
Entomological surveillance of Zika virus in Sardinia, Italy, 2016	Foxi C. et al.	other resource	Med Vet Entomol	10.12834/VetIt.1303.7208.2	2018	Italy	2016	area-zone	LAU 2	IT090058			0	0	0	NA	0	0	0	0	0	0	0	0	NA	0	0	0	0	0	0	0
Entomological surveillance of Zika virus in Sardinia, Italy, 2016	Foxi C. et al.	other resource	Med Vet Entomol	10.12834/VetIt.1303.7208.2	2018	Italy	2016	area-zone	LAU 2	IT090063			0	0	0	NA	0	0	0	0	0	0	0	0	NA	0	0	0	0	0	0	0
Entomological surveillance of Zika virus in Sardinia, Italy, 2016	Foxi C. et al.	other resource	Med Vet Entomol	10.12834/VetIt.1303.7208.2	2018	Italy	2016	area-zone	LAU 2	IT090064			0	0	0	NA	0	0	0	0	0	0	0	0	NA	0	0	0	0	0	0	0
Entomological surveillance of Zika virus in Sardinia, Italy, 2016	Foxi C. et al.	other resource	Med Vet Entomol	10.12834/VetIt.1303.7208.2	2018	Italy	2016	area-zone	LAU 2	IT091051			0	0	0	NA	0	0	0	0	0	0	0	0	NA	0	0	0	0	0	0	0
Entomological surveillance of Zika virus in Sardinia, Italy, 2016	Foxi C. et al.	other resource	Med Vet Entomol	10.12834/VetIt.1303.7208.2	2018	Italy	2016	area-zone	LAU 2	IT091095			0	0	0	NA	0	0	0	0	0	0	0	0	NA	0	0	0	0	0	0	0
Entomological surveillance of Zika virus in Sardinia, Italy, 2016	Foxi C. et al.	other resource	Med Vet Entomol	10.12834/VetIt.1303.7208.2	2018	Italy	2016	area-zone	LAU 2	IT092009			0	0	0	NA	0	0	0	0	0	0	0	0	NA	0	0	0	0	0	0	0
Entomological surveillance of Zika virus in Sardinia, Italy, 2016	Foxi C. et al.	other resource	Med Vet Entomol	10.12834/VetIt.1303.7208.2	2018	Italy	2016	area-zone	LAU 2	IT095038			0	0	0	NA	0	0	0	0	0	0	0	0	NA	0	0	0	0	0	0	0
Establishment of Culex modestus in Belgium and a Glance into the Virome of Belgian Mosquito Species	Wang L, Rosales Rosas AL, De Coninck L, Shi C, Bouckaert J, Matthijnssens J, Delang L.	PubMed	mSphere	10.1128/mSphere.01229-20	2021	Belgium	2019	cordinates			50.882350	4.698683	1	0	0	0	0	0	0	1	0	0	0	0	0	0	0	0	0	0	0	0
Establishment of Culex modestus in Belgium and a Glance into the Virome of Belgian Mosquito Species	Wang L, Rosales Rosas AL, De Coninck L, Shi C, Bouckaert J, Matthijnssens J, Delang L.	PubMed	mSphere	10.1128/mSphere.01229-20	2021	Belgium	2019	cordinates			50.865000	4.698333	0	0	0	0	0	0	0	0	0	0	0	0	0	0	0	0	0	0	0	0
Establishment of Culex modestus in Belgium and a Glance into the Virome of Belgian Mosquito Species	Wang L, Rosales Rosas AL, De Coninck L, Shi C, Bouckaert J, Matthijnssens J, Delang L.	PubMed	mSphere	10.1128/mSphere.01229-20	2021	Belgium	2019	cordinates			50.865000	4.681667	0	0	0	0	0	0	0	0	0	0	0	0	0	0	0	0	0	0	0	0
Evaluating the feeding preferences of West Nile virus mosquito vectors using bird-baited traps	Llopis, Isis Victoriano; Tomassone, Laura; Grego, Elena; Serrano, Emmanuel; Mosca, Andrea; Vaschetti, Gabriella; Andrade, Daniela; Rossi, Luca	other resource	European Mosquito Bulletin	10.1186/s13071-016-1744-6	2016	Italy	2014	cordinates			44.7779	7.6691	0	0	0	0	0	0	0	0	0	1	0	0	0	0	0	0	0	0	0	0
Evaluation of potential West Nile virus vectors in Volgograd region, Russia, 2003 (Diptera: Culicidae): species composition, bloodmeal host utilization, and virus infection rates of mosquitoes	Fyodorova MV, Savage HM, Lopatina JV, Bulgakova TA, Ivanitsky AV, Platonova OV, Platonov AE.	PubMed	J Med Entomol	10.1603/0022-2585(2006)43[552:eopwnv]2.0.co;2	2006	Russia	2003	area-zone	Oblast	Volgograd oblast			1	0	0	0	0	1	0	0	0	0	0	1	0	0	0	0	0	0	0	0
Evaluation of species composition and seasonal dynamics of mosquito larvae in the Kosice Basin during 2010 and 2011	Bockova, Eva; Kocisova, Alica; Hlavata, Helena	Web of Science	BIOLOGIA	10.2478/s11756-013-0150-1	2013	Slovakia	2011	area-zone	LAU 2	SK_521671			0	0	0	0	0	0	0	0	0	0	0	0	0	0	0	0	0	0	0	0
Evaluation of species composition and seasonal dynamics of mosquito larvae in the Kosice Basin during 2010 and 2011	Bockova, Eva; Kocisova, Alica; Hlavata, Helena	Web of Science	BIOLOGIA	10.2478/s11756-013-0150-1	2013	Slovakia	2011	area-zone	LAU 2	SK_521876			0	0	0	0	0	0	0	0	0	1	0	0	0	0	0	0	0	0	0	0
Evaluation of species composition and seasonal dynamics of mosquito larvae in the Kosice Basin during 2010 and 2011	Bockova, Eva; Kocisova, Alica; Hlavata, Helena	Web of Science	BIOLOGIA	10.2478/s11756-013-0150-1	2013	Slovakia	2011	area-zone	LAU 2	SK_521931			0	0	0	0	0	0	0	0	0	1	0	0	0	0	0	0	0	0	0	0
Evaluation of species composition and seasonal dynamics of mosquito larvae in the Kosice Basin during 2010 and 2011	Bockova, Eva; Kocisova, Alica; Hlavata, Helena	Web of Science	BIOLOGIA	10.2478/s11756-013-0150-1	2013	Slovakia	2011	area-zone	LAU 2	SK_599786			0	0	0	0	0	0	0	0	0	1	0	0	0	0	0	0	0	0	0	0
Evaluation of species composition and seasonal dynamics of mosquito larvae in the Kosice Basin during 2010 and 2011	Bockova, Eva; Kocisova, Alica; Hlavata, Helena	Web of Science	BIOLOGIA	10.2478/s11756-013-0150-1	2013	Slovakia	2011	area-zone	LAU 2	SK_521850			0	0	0	0	0	0	0	0	0	0	0	0	0	0	0	0	0	0	0	0
Evaluation of species composition and seasonal dynamics of mosquito larvae in the Kosice Basin during 2010 and 2011	Bockova, Eva; Kocisova, Alica; Hlavata, Helena	Web of Science	BIOLOGIA	10.2478/s11756-013-0150-1	2013	Slovakia	2011	area-zone	LAU 2	SK_598127			0	0	0	0	0	0	0	0	0	1	0	0	0	0	0	0	0	0	0	0
Evaluation of the VecTest (TM) Malaria Antigen Panel Assay using Anopheles sacharovi Specimens in an Endemic Area, Sanliurfa Province, Turkey	Simsek, Fatih Mehmet; Kaynas, Sinan; Toz, Seray Ozensoy; Ozbel, Yusuf; Alten, Bulent; Chan, Adeline S. T.	Web of Science	KAFKAS UNIVERSITESI VETERINER FAKULTESI DERGISI	nd	2010	Turkey	2004	area-zone	NUTS 3	TRA11			1	1	0	0	0	0	0	0	0	0	0	0	0	0	0	0	0	0	0	0
Evaluation of the VecTest (TM) Malaria Antigen Panel Assay using Anopheles sacharovi Specimens in an Endemic Area, Sanliurfa Province, Turkey	Simsek, Fatih Mehmet; Kaynas, Sinan; Toz, Seray Ozensoy; Ozbel, Yusuf; Alten, Bulent; Chan, Adeline S. T.	Web of Science	KAFKAS UNIVERSITESI VETERINER FAKULTESI DERGISI	nd	2010	Turkey	2004	area-zone	NUTS 3	TRA11			1	1	0	0	0	0	0	0	0	0	0	0	0	0	0	0	0	0	0	0
Evaluation of the VecTest (TM) Malaria Antigen Panel Assay using Anopheles sacharovi Specimens in an Endemic Area, Sanliurfa Province, Turkey	Simsek, Fatih Mehmet; Kaynas, Sinan; Toz, Seray Ozensoy; Ozbel, Yusuf; Alten, Bulent; Chan, Adeline S. T.	Web of Science	KAFKAS UNIVERSITESI VETERINER FAKULTESI DERGISI	nd	2010	Turkey	2004	area-zone	NUTS 3	TRC21			1	1	0	0	0	0	0	0	0	0	0	0	0	0	0	0	0	0	0	0
Evaluation of the VecTest (TM) Malaria Antigen Panel Assay using Anopheles sacharovi Specimens in an Endemic Area, Sanliurfa Province, Turkey	Simsek, Fatih Mehmet; Kaynas, Sinan; Toz, Seray Ozensoy; Ozbel, Yusuf; Alten, Bulent; Chan, Adeline S. T.	Web of Science	KAFKAS UNIVERSITESI VETERINER FAKULTESI DERGISI	nd	2010	Turkey	2004	area-zone	NUTS 3	TRC21			1	1	0	0	0	0	0	0	0	0	0	0	0	0	0	0	0	0	0	0
Evaluation of the VecTest (TM) Malaria Antigen Panel Assay using Anopheles sacharovi Specimens in an Endemic Area, Sanliurfa Province, Turkey	Simsek, Fatih Mehmet; Kaynas, Sinan; Toz, Seray Ozensoy; Ozbel, Yusuf; Alten, Bulent; Chan, Adeline S. T.	Web of Science	KAFKAS UNIVERSITESI VETERINER FAKULTESI DERGISI	nd	2010	Turkey	2004	cordinates			37.029444	37.990278	1	1	0	0	0	0	0	0	0	0	0	0	0	0	0	0	0	0	0	0
Expansion of Anopheles maculipennis s.s. (Diptera: Culicidae) to northeastern Europe and northwestern Asia: causes and consequences	Novikov YM, Vaulin OV.	PubMed	Parasit Vectors	10.1186/1756-3305-7-389	2014	Russia	1973-2012	cordinates			53.450000	58.783333	1	0	0	0	1	1	0	0	0	0	0	0	0	0	0	0	0	0	0	0
Expansion of Anopheles maculipennis s.s. (Diptera: Culicidae) to northeastern Europe and northwestern Asia: causes and consequences	Novikov YM, Vaulin OV.	PubMed	Parasit Vectors	10.1186/1756-3305-7-389	2014	Russia	1973-2012	cordinates			54.966667	60.083333	1	0	0	0	0	1	0	0	0	0	0	0	0	0	0	0	0	0	0	0
Expansion of Anopheles maculipennis s.s. (Diptera: Culicidae) to northeastern Europe and northwestern Asia: causes and consequences	Novikov YM, Vaulin OV.	PubMed	Parasit Vectors	10.1186/1756-3305-7-389	2014	Russia	1973-2012	cordinates			55.033333	60.100000	1	0	0	0	1	1	0	0	0	0	0	0	0	0	0	0	0	0	0	0
Expansion of Anopheles maculipennis s.s. (Diptera: Culicidae) to northeastern Europe and northwestern Asia: causes and consequences	Novikov YM, Vaulin OV.	PubMed	Parasit Vectors	10.1186/1756-3305-7-389	2014	Russia	1973-2012	cordinates			57.400000	60.866667	1	0	0	0	0	1	0	0	0	0	0	0	0	1	0	0	0	0	0	0
Expansion of Anopheles maculipennis s.s. (Diptera: Culicidae) to northeastern Europe and northwestern Asia: causes and consequences	Novikov YM, Vaulin OV.	PubMed	Parasit Vectors	10.1186/1756-3305-7-389	2014	Russia	1973-2012	cordinates			55.016667	60.100000	1	0	0	0	1	1	0	0	0	0	0	0	0	0	0	0	0	0	0	0
Expansion of Anopheles maculipennis s.s. (Diptera: Culicidae) to northeastern Europe and northwestern Asia: causes and consequences	Novikov YM, Vaulin OV.	PubMed	Parasit Vectors	10.1186/1756-3305-7-389	2014	Russia	1973-2012	cordinates			58.050000	38.833333	1	0	0	0	0	1	0	0	0	0	0	0	0	0	0	0	0	0	0	0
Expansion of Anopheles maculipennis s.s. (Diptera: Culicidae) to northeastern Europe and northwestern Asia: causes and consequences	Novikov YM, Vaulin OV.	PubMed	Parasit Vectors	10.1186/1756-3305-7-389	2014	Russia	1973-2012	cordinates			57.616667	39.850000	1	0	0	0	0	1	0	0	0	0	0	0	0	0	0	0	0	0	0	0
Expansion of Anopheles maculipennis s.s. (Diptera: Culicidae) to northeastern Europe and northwestern Asia: causes and consequences	Novikov YM, Vaulin OV.	PubMed	Parasit Vectors	10.1186/1756-3305-7-389	2014	Russia	1973-2012	cordinates			57.183333	38.400000	1	0	0	0	1	1	0	0	0	0	0	0	0	0	0	0	0	0	0	0
Expansion of Anopheles maculipennis s.s. (Diptera: Culicidae) to northeastern Europe and northwestern Asia: causes and consequences	Novikov YM, Vaulin OV.	PubMed	Parasit Vectors	10.1186/1756-3305-7-389	2014	Russia	1973-2012	cordinates			56.183333	36.983333	1	0	0	0	1	1	0	0	0	0	0	0	0	1	0	0	0	0	0	0
Expansion of Anopheles maculipennis s.s. (Diptera: Culicidae) to northeastern Europe and northwestern Asia: causes and consequences	Novikov YM, Vaulin OV.	PubMed	Parasit Vectors	10.1186/1756-3305-7-389	2014	Russia	1973-2012	cordinates			56.433333	40.433333	1	0	0	0	1	1	0	0	0	0	0	0	0	1	0	0	0	0	0	0
Expansion of Anopheles maculipennis s.s. (Diptera: Culicidae) to northeastern Europe and northwestern Asia: causes and consequences	Novikov YM, Vaulin OV.	PubMed	Parasit Vectors	10.1186/1756-3305-7-389	2014	Russia	1973-2012	cordinates			54.866667	37.216667	1	0	0	0	1	1	0	0	0	0	0	0	0	0	0	0	0	0	0	0
Expansion of Anopheles maculipennis s.s. (Diptera: Culicidae) to northeastern Europe and northwestern Asia: causes and consequences	Novikov YM, Vaulin OV.	PubMed	Parasit Vectors	10.1186/1756-3305-7-389	2014	Russia	1973-2012	cordinates			55.566667	42.033333	1	0	0	0	1	1	0	0	0	0	0	0	0	0	0	0	0	0	0	0
Expansion of Anopheles maculipennis s.s. (Diptera: Culicidae) to northeastern Europe and northwestern Asia: causes and consequences	Novikov YM, Vaulin OV.	PubMed	Parasit Vectors	10.1186/1756-3305-7-389	2014	Russia	1973-2012	cordinates			55.516667	41.983333	1	0	0	0	1	1	0	0	0	0	0	0	0	1	0	0	0	0	0	0
Expansion of Anopheles maculipennis s.s. (Diptera: Culicidae) to northeastern Europe and northwestern Asia: causes and consequences	Novikov YM, Vaulin OV.	PubMed	Parasit Vectors	10.1186/1756-3305-7-389	2014	Russia	1973-2012	cordinates			56.633333	47.883333	1	0	0	0	1	1	0	0	0	0	0	0	0	0	0	0	0	0	0	0
Expansion of Anopheles maculipennis s.s. (Diptera: Culicidae) to northeastern Europe and northwestern Asia: causes and consequences	Novikov YM, Vaulin OV.	PubMed	Parasit Vectors	10.1186/1756-3305-7-389	2014	Russia	1973-2012	cordinates			55.850000	48.516667	1	0	0	0	1	1	0	0	0	0	0	0	0	0	0	0	0	0	0	0
Expansion of Anopheles maculipennis s.s. (Diptera: Culicidae) to northeastern Europe and northwestern Asia: causes and consequences	Novikov YM, Vaulin OV.	PubMed	Parasit Vectors	10.1186/1756-3305-7-389	2014	Russia	1973-2012	cordinates			53.183333	50.116667	1	0	0	0	1	1	0	0	0	0	0	0	0	0	0	0	0	0	0	0
Expansion of Anopheles maculipennis s.s. (Diptera: Culicidae) to northeastern Europe and northwestern Asia: causes and consequences	Novikov YM, Vaulin OV.	PubMed	Parasit Vectors	10.1186/1756-3305-7-389	2014	Russia	1973-2012	cordinates			44.916667	38.933333	1	0	0	0	0	1	0	0	0	0	0	0	0	0	0	0	0	0	0	0
Expansion of Anopheles maculipennis s.s. (Diptera: Culicidae) to northeastern Europe and northwestern Asia: causes and consequences	Novikov YM, Vaulin OV.	PubMed	Parasit Vectors	10.1186/1756-3305-7-389	2014	Russia	1973-2012	cordinates			44.433333	39.366667	1	0	0	0	1	1	0	0	0	0	0	0	0	0	0	0	0	0	0	0
Expansion of Anopheles maculipennis s.s. (Diptera: Culicidae) to northeastern Europe and northwestern Asia: causes and consequences	Novikov YM, Vaulin OV.	PubMed	Parasit Vectors	10.1186/1756-3305-7-389	2014	Russia	1973-2012	cordinates			50.000000	36.216667	1	0	0	0	1	1	0	0	0	0	0	0	0	0	0	0	0	0	0	0
Expansion of Anopheles maculipennis s.s. (Diptera: Culicidae) to northeastern Europe and northwestern Asia: causes and consequences	Novikov YM, Vaulin OV.	PubMed	Parasit Vectors	10.1186/1756-3305-7-389	2014	Russia	1973-2012	cordinates			54.833333	60.216667	1	0	0	0	0	1	0	0	0	0	0	0	0	0	0	0	0	0	0	0
Expansion of Anopheles maculipennis s.s. (Diptera: Culicidae) to northeastern Europe and northwestern Asia: causes and consequences	Novikov YM, Vaulin OV.	PubMed	Parasit Vectors	10.1186/1756-3305-7-389	2014	Russia	1973-2012	cordinates			55.000000	60.066667	1	0	0	0	0	1	0	0	0	0	0	0	0	0	0	0	0	0	0	0
Field application of MALDI-TOF MS on mosquito larvae identification	Nebbak A, Koumare S, Willcox AC, Berenger JM, Raoult D, Almeras L, Parola P.	PubMed	Parasitology	10.1017/S0031182017001354	2018	France	2015	cordinates			43.344722	5.400278	0	0	0	0	0	0	0	0	0	1	0	0	0	0	0	0	0	0	0	0
Field application of MALDI-TOF MS on mosquito larvae identification	Nebbak A, Koumare S, Willcox AC, Berenger JM, Raoult D, Almeras L, Parola P.	PubMed	Parasitology	10.1017/S0031182017001354	2018	France	2015	cordinates			43.263889	5.388611	0	0	0	0	0	0	0	0	0	0	0	0	0	0	0	0	0	0	0	0
Field application of MALDI-TOF MS on mosquito larvae identification	Nebbak A, Koumare S, Willcox AC, Berenger JM, Raoult D, Almeras L, Parola P.	PubMed	Parasitology	10.1017/S0031182017001354	2018	France	2015	cordinates			43.310278	5.389722	0	0	0	0	0	0	0	0	0	0	0	0	0	0	0	0	0	0	0	0
Field application of MALDI-TOF MS on mosquito larvae identification	Nebbak A, Koumare S, Willcox AC, Berenger JM, Raoult D, Almeras L, Parola P.	PubMed	Parasitology	10.1017/S0031182017001354	2018	France	2015	cordinates			43.280833	5.393333	0	0	0	0	0	0	0	0	0	0	0	0	0	0	0	0	0	0	0	0
Field application of MALDI-TOF MS on mosquito larvae identification	Nebbak A, Koumare S, Willcox AC, Berenger JM, Raoult D, Almeras L, Parola P.	PubMed	Parasitology	10.1017/S0031182017001354	2018	France	2015	cordinates			43.254444	5.409167	0	0	0	0	0	0	0	0	0	0	0	0	0	0	0	0	0	0	0	0
Field application of MALDI-TOF MS on mosquito larvae identification	Nebbak A, Koumare S, Willcox AC, Berenger JM, Raoult D, Almeras L, Parola P.	PubMed	Parasitology	10.1017/S0031182017001354	2018	France	2015	cordinates			43.262778	5.413611	0	0	0	0	0	0	0	0	0	0	0	0	0	0	0	0	0	0	0	0
Field application of MALDI-TOF MS on mosquito larvae identification	Nebbak A, Koumare S, Willcox AC, Berenger JM, Raoult D, Almeras L, Parola P.	PubMed	Parasitology	10.1017/S0031182017001354	2018	France	2015	cordinates			43.289167	5.402778	0	0	0	0	0	0	0	0	0	0	0	0	0	0	0	0	0	0	0	0
Field application of MALDI-TOF MS on mosquito larvae identification	Nebbak A, Koumare S, Willcox AC, Berenger JM, Raoult D, Almeras L, Parola P.	PubMed	Parasitology	10.1017/S0031182017001354	2018	France	2015	cordinates			43.342778	5.400833	0	0	0	0	0	0	0	0	0	0	0	0	0	0	0	0	0	0	0	0
Field application of MALDI-TOF MS on mosquito larvae identification	Nebbak A, Koumare S, Willcox AC, Berenger JM, Raoult D, Almeras L, Parola P.	PubMed	Parasitology	10.1017/S0031182017001354	2018	France	2015	cordinates			43.315556	5.391389	0	0	0	0	0	0	0	0	0	0	0	0	0	0	0	0	0	0	0	0
Field application of MALDI-TOF MS on mosquito larvae identification	Nebbak A, Koumare S, Willcox AC, Berenger JM, Raoult D, Almeras L, Parola P.	PubMed	Parasitology	10.1017/S0031182017001354	2018	France	2015	cordinates			43.342778	5.400556	0	0	0	0	0	0	0	0	0	0	0	0	0	0	0	0	0	0	0	0
Field application of MALDI-TOF MS on mosquito larvae identification	Nebbak A, Koumare S, Willcox AC, Berenger JM, Raoult D, Almeras L, Parola P.	PubMed	Parasitology	10.1017/S0031182017001354	2018	France	2015	cordinates			43.315833	5.391667	0	0	0	0	0	0	0	0	0	0	0	0	0	0	0	0	0	0	0	0
Field application of MALDI-TOF MS on mosquito larvae identification	Nebbak A, Koumare S, Willcox AC, Berenger JM, Raoult D, Almeras L, Parola P.	PubMed	Parasitology	10.1017/S0031182017001354	2018	France	2015	cordinates			43.254167	5.408889	0	0	0	0	0	0	0	0	0	0	0	0	0	0	0	0	0	0	0	0
Field application of MALDI-TOF MS on mosquito larvae identification	Nebbak A, Koumare S, Willcox AC, Berenger JM, Raoult D, Almeras L, Parola P.	PubMed	Parasitology	10.1017/S0031182017001354	2018	France	2015	cordinates			43.315556	5.390278	0	0	0	0	0	0	0	0	0	0	0	0	0	0	0	0	0	0	0	0
Field evaluation of a new surveillance trap in Sweden.	Blackmore MS, Dahl C.	other resource	Int J Environ Res Public Health	nd	2002	Sweden	1998	area-zone	LAU 2	SE2181			0	0	0	0	0	0	0	0	0	1	0	1	0	0	0	0	0	0	0	0
Field evaluation of baited traps for surveillance of Aedes japonicus japonicus in Switzerland	Balestrino, F.; Schaffner, F.; Forgia, D. L.; Paslaru, A. I.; Torgerson, P. R.; Mathis, A.; Veronesi, E.	Web of Science	Med Vet Entomol	10.1111/mve.12152	2016	Switzerland	2014	cordinates			47.399	8.551	0	0	0	0	0	0	0	NA	0	NA	0	0	0	0	0	0	0	0	0	0
Field evaluation of baited traps for surveillance of Aedes japonicus japonicus in Switzerland	Balestrino, F.; Schaffner, F.; Forgia, D. L.; Paslaru, A. I.; Torgerson, P. R.; Mathis, A.; Veronesi, E.	Web of Science	Med Vet Entomol	10.1111/mve.12152	2016	Switzerland	2014	cordinates			47.397	8.556	0	0	0	0	0	0	0	NA	0	NA	0	0	0	0	0	0	0	0	0	0
Field evaluation of baited traps for surveillance of Aedes japonicus japonicus in Switzerland	Balestrino, F.; Schaffner, F.; Forgia, D. L.; Paslaru, A. I.; Torgerson, P. R.; Mathis, A.; Veronesi, E.	Web of Science	Med Vet Entomol	10.1111/mve.12152	2016	Switzerland	2014	cordinates			47.402	8.575	0	0	0	0	0	0	0	NA	0	NA	0	0	0	0	0	0	0	0	0	0
Field evaluation of four widely used mosquito traps in Central Europe	Luehken, Renke; Pfitzner, Wolf Peter; Boerstler, Jessica; Garms, Rolf; Huber, Katrin; Schork, Nino; Steinke, Sonja; Kiel, Ellen; Becker, Norbert; Tannich, Egbert; Krueger, Andreas	other resource	Transbound Emerg Dis	10.1186/1756-3305-7-268	2014	Germany	2012-2013	country	Germany				1	0	0	0	0	0	0	1	0	1	0	1	0	0	0	0	0	0	0	0
Finding of Anopheles (Anopheles) hyrcanus (Pallas, 1771) (Diptera, Culicidae) during the entomological surveillance for West Nile virus in Umbria, Italy	Toma L, Catalani M, Catalano A, Goffredo M, Romi R, Di Luca M.	PubMed	Vet Ital	10.12834/VetIt.668.3283.3	2017	Italy	2013	area-zone	LAU 2	IT054009			1	0	0	0	1	0	1	0	1	1	1	1	0	0	0	0	0	0	0	0
First molecular identification of mosquito vectors of Dirofilaria immitis in continental Portugal	Ferreira CA, de Pinho Mixão V, Novo MT, Calado MM, Gonçalves LA, Belo SM, de Almeida AP.	PubMed	Parasit Vectors	10.1186/s13071-015-0760-2	2015	Portugal	2011-2013	area-zone	NUTS 3	PT16E			0	0	0	0	0	0	0	0	0	1	0	NA	0	0	0	0	0	0	0	0
First molecular identification of mosquito vectors of Dirofilaria immitis in continental Portugal	Ferreira CA, de Pinho Mixão V, Novo MT, Calado MM, Gonçalves LA, Belo SM, de Almeida AP.	PubMed	Parasit Vectors	10.1186/s13071-015-0760-2	2015	Portugal	2011-2013	area-zone	NUTS 3	PT16I			0	0	0	0	0	0	0	0	0	1	0	NA	0	0	0	0	0	0	0	0
First molecular identification of mosquito vectors of Dirofilaria immitis in continental Portugal	Ferreira CA, de Pinho Mixão V, Novo MT, Calado MM, Gonçalves LA, Belo SM, de Almeida AP.	PubMed	Parasit Vectors	10.1186/s13071-015-0760-2	2015	Portugal	2011-2013	area-zone	NUTS 3	PT170			0	0	0	0	0	0	0	0	0	1	0	NA	0	0	0	0	0	0	0	0
First molecular identification of mosquito vectors of Dirofilaria immitis in continental Portugal	Ferreira CA, de Pinho Mixão V, Novo MT, Calado MM, Gonçalves LA, Belo SM, de Almeida AP.	PubMed	Parasit Vectors	10.1186/s13071-015-0760-2	2015	Portugal	2011-2013	area-zone	NUTS 3	PT181			0	0	0	0	0	0	0	0	0	1	0	NA	0	0	0	0	0	0	0	0
First molecular identification of mosquito vectors of Dirofilaria immitis in continental Portugal	Ferreira CA, de Pinho Mixão V, Novo MT, Calado MM, Gonçalves LA, Belo SM, de Almeida AP.	PubMed	Parasit Vectors	10.1186/s13071-015-0760-2	2015	Portugal	2011-2013	area-zone	NUTS 3	PT185			0	0	0	0	0	0	0	0	0	1	0	NA	0	0	0	0	0	0	0	0
First neuroinvasive human case of West Nile Disease in Southern Italy: Results of the 'One Health' approach	Macaluso G, Gucciardi F, Guercio A, Blanda V, La Russa F, Torina A, Mira F, Bella SD, Lastra A, Giacchino I, Castronovo C, Vitale G, Purpari G.	PubMed	Vet Med Sci	10.1002/vms3.591	2021	Italy	2016	cordinates			37.867093	12.493394	0	0	0	0	0	0	0	0	0	0	0	0	0	0	0	0	0	0	0	0
First neuroinvasive human case of West Nile Disease in Southern Italy: Results of the 'One Health' approach	Macaluso G, Gucciardi F, Guercio A, Blanda V, La Russa F, Torina A, Mira F, Bella SD, Lastra A, Giacchino I, Castronovo C, Vitale G, Purpari G.	PubMed	Vet Med Sci	10.1002/vms3.591	2021	Italy	2016	cordinates			37.870616	12.496388	0	0	0	0	0	0	0	0	0	1	0	0	0	0	0	0	0	0	0	0
First neuroinvasive human case of West Nile Disease in Southern Italy: Results of the 'One Health' approach	Macaluso G, Gucciardi F, Guercio A, Blanda V, La Russa F, Torina A, Mira F, Bella SD, Lastra A, Giacchino I, Castronovo C, Vitale G, Purpari G.	PubMed	Vet Med Sci	10.1002/vms3.591	2021	Italy	2016	cordinates			37.856701	12.477844	0	0	0	0	0	0	0	0	0	0	0	0	0	0	0	0	0	0	0	0
First neuroinvasive human case of West Nile Disease in Southern Italy: Results of the 'One Health' approach	Macaluso G, Gucciardi F, Guercio A, Blanda V, La Russa F, Torina A, Mira F, Bella SD, Lastra A, Giacchino I, Castronovo C, Vitale G, Purpari G.	PubMed	Vet Med Sci	10.1002/vms3.591	2021	Italy	2016	cordinates			37.86278	12.484889	0	0	0	0	0	0	0	0	0	0	0	0	0	0	0	0	0	0	0	0
First neuroinvasive human case of West Nile Disease in Southern Italy: Results of the 'One Health' approach	Macaluso G, Gucciardi F, Guercio A, Blanda V, La Russa F, Torina A, Mira F, Bella SD, Lastra A, Giacchino I, Castronovo C, Vitale G, Purpari G.	PubMed	Vet Med Sci	10.1002/vms3.591	2021	Italy	2016	cordinates			37.87424	12.87034	0	0	0	0	0	0	0	0	0	0	0	0	0	0	0	0	0	0	0	0
First neuroinvasive human case of West Nile Disease in Southern Italy: Results of the 'One Health' approach	Macaluso G, Gucciardi F, Guercio A, Blanda V, La Russa F, Torina A, Mira F, Bella SD, Lastra A, Giacchino I, Castronovo C, Vitale G, Purpari G.	PubMed	Vet Med Sci	10.1002/vms3.591	2021	Italy	2016	cordinates			37.874277	12.50105	0	0	0	0	0	0	0	0	0	0	0	0	0	0	0	0	0	0	0	0
First record and morphological characterization of an established population of Aedes (Hulecoeteomyia) koreicus (Diptera: Culicidae) in Germany	Pfitzner WP, Lehner A, Hoffmann D, Czajka C, Becker N.	PubMed	Parasit Vectors	10.1186/s13071-018-3199-4	2018	Germany	2017	area-zone	LAU 2	DE06414000			0	0	0	0	0	0	0	NA	0	0	0	0	0	0	0	0	0	0	0	0
First record and morphological characterization of an established population of Aedes (Hulecoeteomyia) koreicus (Diptera: Culicidae) in Germany	Pfitzner WP, Lehner A, Hoffmann D, Czajka C, Becker N.	PubMed	Parasit Vectors	10.1186/s13071-018-3199-4	2018	Germany	2017	area-zone	LAU 2	DE07315000			0	0	0	0	0	0	0	NA	0	0	0	0	0	0	0	0	0	0	0	0
First record of Aedes (Stegomyia) albopictus in Belgium	Schaffner F, Van Bortel W, Coosemans M.	PubMed	J Am Mosq Control Assoc		2004	Belgium	2000	cordinates			51.216667	4.202222	1	0	0	0	0	0	0	1	0	0	0	0	0	0	0	0	0	0	0	0
First record of Anopheles daciae (Linton, Nicolescu & Harbach, 2004) in Poland	Rydzanicz K, Czułowska A, Manz C, Jawień P.	PubMed	J Vector Ecol	10.1111/jvec.12257	2017	Poland	2015	cordinates			51.095933	17.159522	1	0	0	0	0	1	0	0	0	1	0	1	0	0	0	0	0	0	0	0
First record of Anopheles daciae (Linton, Nicolescu & Harbach, 2004) in Poland	Rydzanicz K, Czułowska A, Manz C, Jawień P.	PubMed	J Vector Ecol	10.1111/jvec.12257	2017	Poland	2015	cordinates			51.174519	16.904119	1	0	0	0	0	1	0	0	0	1	0	1	0	0	0	0	0	0	0	0
First record of Anopheles daciae (Linton, Nicolescu & Harbach, 2004) in Poland	Rydzanicz K, Czułowska A, Manz C, Jawień P.	PubMed	J Vector Ecol	10.1111/jvec.12257	2017	Poland	2015	cordinates			51.122328	16.876231	1	0	0	0	0	1	0	0	0	0	0	0	0	0	0	0	0	0	0	0
First record of Anopheles daciae (Linton, Nicolescu & Harbach, 2004) in Poland	Rydzanicz K, Czułowska A, Manz C, Jawień P.	PubMed	J Vector Ecol	10.1111/jvec.12257	2017	Poland	2015	cordinates			51.113214	16.879003	1	0	0	0	0	1	0	1	0	0	0	1	0	0	0	0	0	0	0	0
First record of Anopheles daciae (Linton, Nicolescu & Harbach, 2004) in Poland	Rydzanicz K, Czułowska A, Manz C, Jawień P.	PubMed	J Vector Ecol	10.1111/jvec.12257	2017	Poland	2015	cordinates			51.081758	17.096261	1	0	0	0	0	1	0	1	0	1	0	1	0	0	0	0	0	0	0	0
First record of Anopheles daciae (Linton, Nicolescu & Harbach, 2004) in Poland	Rydzanicz K, Czułowska A, Manz C, Jawień P.	PubMed	J Vector Ecol	10.1111/jvec.12257	2017	Poland	2015	cordinates			51.072633	17.113764	1	0	0	0	1	1	0	1	0	1	0	1	0	0	0	0	0	0	0	0
First record of Anopheles daciae (Linton, Nicolescu & Harbach, 2004) in Poland	Rydzanicz K, Czułowska A, Manz C, Jawień P.	PubMed	J Vector Ecol	10.1111/jvec.12257	2017	Poland	2015	cordinates			51.178072	17.022250	1	0	0	0	0	0	0	1	0	1	0	1	0	0	0	0	0	0	0	0
First record of Anopheles daciae (Linton, Nicolescu & Harbach, 2004) in Poland	Rydzanicz K, Czułowska A, Manz C, Jawień P.	PubMed	J Vector Ecol	10.1111/jvec.12257	2017	Poland	2015	cordinates			51.140478	16.952817	1	0	0	0	0	0	0	1	0	1	0	1	0	0	0	0	0	0	0	0
First record of Anopheles daciae (Linton, Nicolescu & Harbach, 2004) in Poland	Rydzanicz K, Czułowska A, Manz C, Jawień P.	PubMed	J Vector Ecol	10.1111/jvec.12257	2017	Poland	2015	cordinates			51.176969	16.956436	1	0	0	0	0	0	0	1	0	1	0	1	0	0	0	0	0	0	0	0
First record of Anopheles daciae (Linton, Nicolescu & Harbach, 2004) in Poland	Rydzanicz K, Czułowska A, Manz C, Jawień P.	PubMed	J Vector Ecol	10.1111/jvec.12257	2017	Poland	2015	cordinates			51.170156	17.124861	1	0	0	0	0	0	0	1	0	1	0	1	0	0	0	0	0	0	0	0
First record of Anopheles daciae (Linton, Nicolescu & Harbach, 2004) in Poland	Rydzanicz K, Czułowska A, Manz C, Jawień P.	PubMed	J Vector Ecol	10.1111/jvec.12257	2017	Poland	2015	cordinates			51.171906	16.910797	1	0	0	0	0	0	0	1	0	1	0	1	0	0	0	0	0	0	0	0
First record of mermithid larva (Nematoda: Mermithidae) in Anopheles maculipennis complex (Diptera: Culicidae) imago in Central-Europe	Saringer-Kenyeres, Marcell; Kenyeres, Zoltan; Foldvari, Gabor; Majoros, Gabor	Web of Science	BIOLOGIA	10.1515/biolog-2017-0137	2017	Hungary	2012-2014	area-zone	LAU 2	HU13736			0	0	0	0	0	0	0	0	NA	NA	0	NA	0	0	0	0	0	0	0	0
First record of mermithid larva (Nematoda: Mermithidae) in Anopheles maculipennis complex (Diptera: Culicidae) imago in Central-Europe	Saringer-Kenyeres, Marcell; Kenyeres, Zoltan; Foldvari, Gabor; Majoros, Gabor	Web of Science	BIOLOGIA	10.1515/biolog-2017-0137	2017	Hungary	2012-2014	area-zone	LAU 2	HU14906			0	0	0	0	0	0	0	0	NA	NA	0	NA	0	0	0	0	0	0	0	0
First record of mermithid larva (Nematoda: Mermithidae) in Anopheles maculipennis complex (Diptera: Culicidae) imago in Central-Europe	Saringer-Kenyeres, Marcell; Kenyeres, Zoltan; Foldvari, Gabor; Majoros, Gabor	Web of Science	BIOLOGIA	10.1515/biolog-2017-0137	2017	Hungary	2012-2014	area-zone	LAU 2	HU18421			0	0	0	0	0	0	0	0	NA	NA	0	NA	0	0	0	0	0	0	0	0
First record of mermithid larva (Nematoda: Mermithidae) in Anopheles maculipennis complex (Diptera: Culicidae) imago in Central-Europe	Saringer-Kenyeres, Marcell; Kenyeres, Zoltan; Foldvari, Gabor; Majoros, Gabor	Web of Science	BIOLOGIA	10.1515/biolog-2017-0137	2017	Hungary	2012-2014	area-zone	LAU 2	HU24891			0	0	0	0	0	0	0	0	NA	NA	0	NA	0	0	0	0	0	0	0	0
First record of mermithid larva (Nematoda: Mermithidae) in Anopheles maculipennis complex (Diptera: Culicidae) imago in Central-Europe	Saringer-Kenyeres, Marcell; Kenyeres, Zoltan; Foldvari, Gabor; Majoros, Gabor	Web of Science	BIOLOGIA	10.1515/biolog-2017-0137	2017	Hungary	2012-2014	area-zone	LAU 2	HU26462			0	0	0	0	0	0	0	0	NA	NA	0	NA	0	0	0	0	0	0	0	0
First record of the disease vector Anopheles hyrcanus in Austria	Lebl K, Nischler EM, Walter M, Brugger K, Rubel F.	PubMed	J Am Mosq Control Assoc	10.2987/12-6282.1	2013	Austria	2012	area-zone	NUTS 2	AT12			1	0	0	0	0	0	0	0	1	0	0	0	0	0	0	0	0	0	0	0
First record of the disease vector Anopheles hyrcanus in Austria	Lebl K, Nischler EM, Walter M, Brugger K, Rubel F.	PubMed	J Am Mosq Control Assoc	10.2987/12-6282.1	2013	Austria	2012	area-zone	NUTS 2	AT13			1	0	0	0	0	0	0	0	1	0	0	0	0	0	0	0	0	0	0	0
First records of Anopheles (Anopheles) plumbeus Stephens, 1828 and Culex (Culex) torrentium Martini, 1925 (Diptera: Culicidae) in Galicia (NW Spain)	Martínez-Barciela Y, Martínez JMP, Torres MIS, Ortega ÁP, González JCO, González JG.	Pubmed	J Vector Ecol	10.1111/jvec.12401	2020	Spain	2017-2019	area-zone	LAU 2	ES27063			1	0	0	0	0	0	0	1	0	0	0	0	0	0	0	0	0	0	0	0
First records of Anopheles (Anopheles) plumbeus Stephens, 1828 and Culex (Culex) torrentium Martini, 1925 (Diptera: Culicidae) in Galicia (NW Spain)	Martínez-Barciela Y, Martínez JMP, Torres MIS, Ortega ÁP, González JCO, González JG.	Pubmed	J Vector Ecol	10.1111/jvec.12401	2020	Spain	2017-2019	area-zone	LAU 2	ES36014			1	0	0	0	0	0	0	1	0	0	0	0	0	0	0	0	0	0	0	0
First records of Anopheles (Anopheles) plumbeus Stephens, 1828 and Culex (Culex) torrentium Martini, 1925 (Diptera: Culicidae) in Galicia (NW Spain)	Martínez-Barciela Y, Martínez JMP, Torres MIS, Ortega ÁP, González JCO, González JG.	Pubmed	J Vector Ecol	10.1111/jvec.12401	2020	Spain	2017-2019	area-zone	LAU 2	ES36038			1	0	0	0	0	0	0	1	0	0	0	0	0	0	0	0	0	0	0	0
First report on entomological field activities for the surveillance of West Nile disease in Italy	Toma L, Cipriani M, Goffredo M, Romi R, Lelli R.	PubMed	Vet Ital		2008	Italy	2003-2007	area-zone	NUTS 3	ITF12			0	0	0	0	0	0	0	0	0	1	0	0	0	0	0	0	0	0	0	0
First report on entomological field activities for the surveillance of West Nile disease in Italy	Toma L, Cipriani M, Goffredo M, Romi R, Lelli R.	PubMed	Vet Ital		2008	Italy	2003-2007	area-zone	NUTS 3	ITF22			0	0	0	0	0	0	0	0	0	0	0	0	0	0	0	0	0	0	0	0
First report on entomological field activities for the surveillance of West Nile disease in Italy	Toma L, Cipriani M, Goffredo M, Romi R, Lelli R.	PubMed	Vet Ital		2008	Italy	2003-2007	area-zone	NUTS 3	ITF35			0	0	0	0	0	0	0	0	0	1	0	0	0	0	0	0	0	0	0	0
First report on entomological field activities for the surveillance of West Nile disease in Italy	Toma L, Cipriani M, Goffredo M, Romi R, Lelli R.	PubMed	Vet Ital		2008	Italy	2003-2007	area-zone	NUTS 3	ITF46			0	0	0	0	0	0	0	0	0	0	0	1	0	0	0	0	0	0	0	0
First report on entomological field activities for the surveillance of West Nile disease in Italy	Toma L, Cipriani M, Goffredo M, Romi R, Lelli R.	PubMed	Vet Ital		2008	Italy	2003-2007	area-zone	NUTS 3	ITF52			0	0	0	0	0	0	0	0	0	0	0	0	0	0	0	0	0	0	0	0
First report on entomological field activities for the surveillance of West Nile disease in Italy	Toma L, Cipriani M, Goffredo M, Romi R, Lelli R.	PubMed	Vet Ital		2008	Italy	2003-2007	area-zone	NUTS 3	ITF62			0	0	0	0	0	0	0	0	0	0	0	1	0	0	0	0	0	0	0	0
First report on entomological field activities for the surveillance of West Nile disease in Italy	Toma L, Cipriani M, Goffredo M, Romi R, Lelli R.	PubMed	Vet Ital		2008	Italy	2003-2007	area-zone	NUTS 3	ITG19			0	0	0	0	0	0	0	0	0	0	0	0	0	0	0	0	0	0	0	0
First report on entomological field activities for the surveillance of West Nile disease in Italy	Toma L, Cipriani M, Goffredo M, Romi R, Lelli R.	PubMed	Vet Ital		2008	Italy	2003-2007	area-zone	NUTS 3	ITG2G			0	0	0	0	0	0	0	0	0	0	0	0	1	0	0	0	0	0	0	0
First report on entomological field activities for the surveillance of West Nile disease in Italy	Toma L, Cipriani M, Goffredo M, Romi R, Lelli R.	PubMed	Vet Ital		2008	Italy	2003-2007	area-zone	NUTS 3	ITH35			0	0	0	0	0	0	0	0	0	1	0	0	0	0	0	0	0	0	0	0
First report on entomological field activities for the surveillance of West Nile disease in Italy	Toma L, Cipriani M, Goffredo M, Romi R, Lelli R.	PubMed	Vet Ital		2008	Italy	2003-2007	area-zone	NUTS 3	ITH43			1	0	0	0	0	0	0	1	0	1	0	1	0	0	0	0	0	0	0	0
First report on entomological field activities for the surveillance of West Nile disease in Italy	Toma L, Cipriani M, Goffredo M, Romi R, Lelli R.	PubMed	Vet Ital		2008	Italy	2003-2007	area-zone	NUTS 3	ITH56			0	0	0	0	0	0	0	0	0	1	0	0	0	0	0	0	0	0	0	0
First report on entomological field activities for the surveillance of West Nile disease in Italy	Toma L, Cipriani M, Goffredo M, Romi R, Lelli R.	PubMed	Vet Ital		2008	Italy	2003-2007	area-zone	NUTS 3	ITI13			0	0	0	0	0	0	0	0	0	0	0	0	0	0	0	0	0	0	0	0
First report on entomological field activities for the surveillance of West Nile disease in Italy	Toma L, Cipriani M, Goffredo M, Romi R, Lelli R.	PubMed	Vet Ital		2008	Italy	2003-2007	area-zone	NUTS 3	ITI21			0	0	0	0	0	0	0	0	0	1	0	0	0	0	0	0	0	0	0	0
First report on entomological field activities for the surveillance of West Nile disease in Italy	Toma L, Cipriani M, Goffredo M, Romi R, Lelli R.	PubMed	Vet Ital		2008	Italy	2003-2007	area-zone	NUTS 3	ITI32			0	0	0	0	0	0	0	0	0	1	0	0	0	0	0	0	0	0	0	0
First report on entomological field activities for the surveillance of West Nile disease in Italy	Toma L, Cipriani M, Goffredo M, Romi R, Lelli R.	PubMed	Vet Ital		2008	Italy	2003-2007	area-zone	NUTS 3	ITI44			0	0	0	0	0	0	0	0	0	0	0	0	0	0	0	0	0	0	0	0
Frequency tuning of individual auditory receptors in female mosquitoes (Diptera, Culicidae)	Lapshin DN, Vorontsov DD.	PubMed	J Insect Physiol	10.1016/j.jinsphys.2013.05.010	2013	Russia	nd	area-zone	Oblast	Brjansk oblast			1	0	0	0	0	1	0	0	0	0	0	0	0	0	0	0	0	0	0	0
Further reports of Anopheles algeriensis Theobald, 1903 (Diptera: Culicidae) in Germany, with evidence of local mass development.	Tippelt L, Walther D, Scheuch DE, Schäfer M, Kampen H.	other resource	Medical Sciences	10.1007/s00436-018-5938-z	2018	Germany	2015-2017	area-zone	LAU 2	DE12063208			1	0	0	0	0	1	0	0	0	1	0	1	1	0	0	0	0	0	0	0
Further reports of Anopheles algeriensis Theobald, 1903 (Diptera: Culicidae) in Germany, with evidence of local mass development.	Tippelt L, Walther D, Scheuch DE, Schäfer M, Kampen H.	other resource	Medical Sciences	10.1007/s00436-018-5938-z	2018	Germany	2015-2017	area-zone	LAU 2	DE13073038			1	0	0	0	0	0	0	1	0	1	0	1	0	0	0	0	0	0	0	0
Further reports of Anopheles algeriensis Theobald, 1903 (Diptera: Culicidae) in Germany, with evidence of local mass development.	Tippelt L, Walther D, Scheuch DE, Schäfer M, Kampen H.	other resource	Medical Sciences	10.1007/s00436-018-5938-z	2018	Germany	2015-2017	area-zone	LAU 2	DE13073103			1	0	0	0	0	1	0	1	0	1	0	0	1	0	0	0	0	0	0	0
Genetic and phenotypic variation of the malaria vector Anopheles atroparvus in southern Europe	Vicente JL, Sousa CA, Alten B, Caglar SS, Falcutá E, Latorre JM, Toty C, Barré H, Demirci B, Di Luca M, Toma L, Alves R, Salgueiro P, Silva TL, Bargues MD, Mas-Coma S, Boccolini D, Romi R, Nicolescu G, do Rosário VE, Ozer N, Fontenille D, Pinto J.	PubMed	Malar J	10.1186/1475-2875-10-5	2011	France	2006-2008	area-zone	LAU 2	FR13004			1	0	0	0	0	0	1	0	0	0	0	0	0	0	0	0	0	0	0	0
Genetic and phenotypic variation of the malaria vector Anopheles atroparvus in southern Europe	Vicente JL, Sousa CA, Alten B, Caglar SS, Falcutá E, Latorre JM, Toty C, Barré H, Demirci B, Di Luca M, Toma L, Alves R, Salgueiro P, Silva TL, Bargues MD, Mas-Coma S, Boccolini D, Romi R, Nicolescu G, do Rosário VE, Ozer N, Fontenille D, Pinto J.	PubMed	Malar J	10.1186/1475-2875-10-5	2011	Italy	2006-2008	area-zone	NUTS 3	ITH35			1	0	0	0	0	0	1	0	0	0	0	0	0	0	0	0	0	0	0	0
Genetic and phenotypic variation of the malaria vector Anopheles atroparvus in southern Europe	Vicente JL, Sousa CA, Alten B, Caglar SS, Falcutá E, Latorre JM, Toty C, Barré H, Demirci B, Di Luca M, Toma L, Alves R, Salgueiro P, Silva TL, Bargues MD, Mas-Coma S, Boccolini D, Romi R, Nicolescu G, do Rosário VE, Ozer N, Fontenille D, Pinto J.	PubMed	Malar J	10.1186/1475-2875-10-5	2011	Portugal	2006-2008	area-zone	NUTS 3	PT16D			1	0	0	0	0	0	1	0	0	0	0	0	0	0	0	0	0	0	0	0
Genetic and phenotypic variation of the malaria vector Anopheles atroparvus in southern Europe	Vicente JL, Sousa CA, Alten B, Caglar SS, Falcutá E, Latorre JM, Toty C, Barré H, Demirci B, Di Luca M, Toma L, Alves R, Salgueiro P, Silva TL, Bargues MD, Mas-Coma S, Boccolini D, Romi R, Nicolescu G, do Rosário VE, Ozer N, Fontenille D, Pinto J.	PubMed	Malar J	10.1186/1475-2875-10-5	2011	Portugal	2006-2008	area-zone	LAU 2	PT020401			1	0	0	0	0	0	1	0	0	0	0	0	0	0	0	0	0	0	0	0
Genetic and phenotypic variation of the malaria vector Anopheles atroparvus in southern Europe	Vicente JL, Sousa CA, Alten B, Caglar SS, Falcutá E, Latorre JM, Toty C, Barré H, Demirci B, Di Luca M, Toma L, Alves R, Salgueiro P, Silva TL, Bargues MD, Mas-Coma S, Boccolini D, Romi R, Nicolescu G, do Rosário VE, Ozer N, Fontenille D, Pinto J.	PubMed	Malar J	10.1186/1475-2875-10-5	2011	Portugal	2006-2008	area-zone	LAU 2	PT080402			1	0	0	0	0	0	1	0	0	0	0	0	0	0	0	0	0	0	0	0
Genetic and phenotypic variation of the malaria vector Anopheles atroparvus in southern Europe	Vicente JL, Sousa CA, Alten B, Caglar SS, Falcutá E, Latorre JM, Toty C, Barré H, Demirci B, Di Luca M, Toma L, Alves R, Salgueiro P, Silva TL, Bargues MD, Mas-Coma S, Boccolini D, Romi R, Nicolescu G, do Rosário VE, Ozer N, Fontenille D, Pinto J.	PubMed	Malar J	10.1186/1475-2875-10-5	2011	Portugal	2006-2008	area-zone	LAU 2	PT150107			1	0	0	0	0	0	1	0	0	0	0	0	0	0	0	0	0	0	0	0
Genetic and phenotypic variation of the malaria vector Anopheles atroparvus in southern Europe	Vicente JL, Sousa CA, Alten B, Caglar SS, Falcutá E, Latorre JM, Toty C, Barré H, Demirci B, Di Luca M, Toma L, Alves R, Salgueiro P, Silva TL, Bargues MD, Mas-Coma S, Boccolini D, Romi R, Nicolescu G, do Rosário VE, Ozer N, Fontenille D, Pinto J.	PubMed	Malar J	10.1186/1475-2875-10-5	2011	Portugal	2006-2008	area-zone	LAU 2	PT170638			1	0	0	0	1	0	1	0	0	0	0	0	0	0	0	0	0	0	0	0
Genetic and phenotypic variation of the malaria vector Anopheles atroparvus in southern Europe	Vicente JL, Sousa CA, Alten B, Caglar SS, Falcutá E, Latorre JM, Toty C, Barré H, Demirci B, Di Luca M, Toma L, Alves R, Salgueiro P, Silva TL, Bargues MD, Mas-Coma S, Boccolini D, Romi R, Nicolescu G, do Rosário VE, Ozer N, Fontenille D, Pinto J.	PubMed	Malar J	10.1186/1475-2875-10-5	2011	Romania	2006-2008	area-zone	LAU 2	RO_160644			1	0	0	0	0	0	1	0	0	0	0	0	0	0	0	0	0	0	0	0
Genetic and phenotypic variation of the malaria vector Anopheles atroparvus in southern Europe	Vicente JL, Sousa CA, Alten B, Caglar SS, Falcutá E, Latorre JM, Toty C, Barré H, Demirci B, Di Luca M, Toma L, Alves R, Salgueiro P, Silva TL, Bargues MD, Mas-Coma S, Boccolini D, Romi R, Nicolescu G, do Rosário VE, Ozer N, Fontenille D, Pinto J.	PubMed	Malar J	10.1186/1475-2875-10-5	2011	Spain	2006-2008	area-zone	LAU 2	ES43148			1	0	0	0	0	0	1	0	0	0	0	0	0	0	0	0	0	0	0	0
Geographic differentiation of life table attributes among Anopheles sacharovi (Diptera: Culicidae) populations in Turkey	Yurttas H, Alten B.	PubMed	J Vector Ecol	10.3376/1081-1710(2006)31[275:gdolta]2.0.co;2	2006	Turkey	nd	area-zone	NUTS 3	TRC21			1	1	0	0	0	0	0	0	0	0	0	0	0	0	0	0	0	0	0	0
Geographic differentiation of life table attributes among Anopheles sacharovi (Diptera: Culicidae) populations in Turkey	Yurttas H, Alten B.	PubMed	J Vector Ecol	10.3376/1081-1710(2006)31[275:gdolta]2.0.co;2	2006	Turkey	nd	area-zone	NUTS 3	TRC21			1	1	0	0	0	0	0	0	0	0	0	0	0	0	0	0	0	0	0	0
Geographic differentiation of life table attributes among Anopheles sacharovi (Diptera: Culicidae) populations in Turkey	Yurttas H, Alten B.	PubMed	J Vector Ecol	10.3376/1081-1710(2006)31[275:gdolta]2.0.co;2	2006	Turkey	nd	area-zone	NUTS 3	TRC21			1	1	0	0	0	0	0	0	0	0	0	0	0	0	0	0	0	0	0	0
Geographic differentiation of life table attributes among Anopheles sacharovi (Diptera: Culicidae) populations in Turkey	Yurttas H, Alten B.	PubMed	J Vector Ecol	10.3376/1081-1710(2006)31[275:gdolta]2.0.co;2	2006	Turkey	nd	area-zone	NUTS 3	TRC21			1	1	0	0	0	0	0	0	0	0	0	0	0	0	0	0	0	0	0	0
Horse-, bird-, and human-seeking behavior and seasonal abundance of mosquitoes in a West Nile virus focus of southern France	Balenghien T, Fouque F, Sabatier P, Bicout DJ.	PubMed	J Med Entomol	10.1603/0022-2585(2006)43[936:hbahba]2.0.co;2	2006	France	2004	area-zone	LAU 2	FR13004			1	0	0	0	0	0	0	1	1	1	0	0	0	0	0	0	0	0	0	0
Horse-, bird-, and human-seeking behavior and seasonal abundance of mosquitoes in a West Nile virus focus of southern France	Balenghien T, Fouque F, Sabatier P, Bicout DJ.	PubMed	J Med Entomol	10.1603/0022-2585(2006)43[936:hbahba]2.0.co;2	2006	France	2004	area-zone	LAU 2	FR34146			1	0	0	0	0	0	0	1	0	1	0	0	0	0	0	0	0	0	0	0
Host preferences in host-seeking and blood-fed mosquitoes in Switzerland	SCHÖNENBERGER A.C. et al.	other resource	PERIODICUM BIOLOGORUM	10.1111/mve.12155	2016	Switzerland	2014	cordinates			47.506333	8.479861	0	0	0	0	0	0	0	0	0	1	0	1	0	0	0	0	0	0	0	0
Host preferences in host-seeking and blood-fed mosquitoes in Switzerland	SCHÖNENBERGER A.C. et al.	other resource	PERIODICUM BIOLOGORUM	10.1111/mve.12155	2016	Switzerland	2014	cordinates			47.385000	8.573056	0	0	0	0	0	0	0	0	0	1	0	0	0	0	0	0	0	0	0	0
Host preferences in host-seeking and blood-fed mosquitoes in Switzerland	SCHÖNENBERGER A.C. et al.	other resource	PERIODICUM BIOLOGORUM	10.1111/mve.12155	2016	Switzerland	2014	cordinates			47.498472	8.653722	0	0	0	0	0	0	0	0	0	0	0	1	0	0	0	0	0	0	0	0
Host preferences in host-seeking and blood-fed mosquitoes in Switzerland	SCHÖNENBERGER A.C. et al.	other resource	PERIODICUM BIOLOGORUM	10.1111/mve.12155	2016	Switzerland	2014	cordinates			47.396944	8.553889	0	0	0	0	0	0	0	0	0	1	0	0	0	0	0	0	0	0	0	0
Host preferences in host-seeking and blood-fed mosquitoes in Switzerland	SCHÖNENBERGER A.C. et al.	other resource	PERIODICUM BIOLOGORUM	10.1111/mve.12155	2016	Switzerland	2014	cordinates			47.506389	8.480000	0	0	0	0	0	0	0	0	0	1	0	0	0	0	0	0	0	0	0	0
Host preferences in host-seeking and blood-fed mosquitoes in Switzerland	SCHÖNENBERGER A.C. et al.	other resource	PERIODICUM BIOLOGORUM	10.1111/mve.12155	2016	Switzerland	2014	cordinates			46.187222	8.991667	0	0	0	0	0	0	0	0	0	1	0	0	0	0	0	0	0	0	0	0
Host preferences in host-seeking and blood-fed mosquitoes in Switzerland	SCHÖNENBERGER A.C. et al.	other resource	PERIODICUM BIOLOGORUM	10.1111/mve.12155	2016	Switzerland	2014	cordinates			46.162778	8.903889	0	0	0	0	0	0	0	0	0	1	0	0	0	0	0	0	0	0	0	0
Host-feeding patterns of Culex pipiens and other potential mosquito vectors (Diptera: Culicidae) of West Nile virus (Flaviviridae) collected in Portugal	Osório HC, Zé-Zé L, Alves MJ.	PubMed	J Med Entomol	10.1603/me11184	2012	Portugal	2007-2010	country	Portugal				0	0	0	0	0	0	0	0	0	1	0	0	0	0	0	0	0	0	0	0
Host-feeding patterns of mosquito species in Germany	Börstler J. et al.	other resource	Acta Zoologica Universitatis Comenianae	10.1186/s13071-016-1597-z	2016	Germany	2012, 2015	country	Germany				1	0	0	0	0	0	0	1	0	1	0	1	0	0	0	0	0	0	0	0
How often do mosquitoes bite humans in southern England? A standardised summer trial at four sites reveals spatial, temporal and site-related variation in biting rates.	Brugman VA, England ME, Stoner J, Tugwell L, Harrup LE, Wilson AJ, Medlock JM, Logan JG, Fooks AR, Mertens PPC, Johnson N, Carpenter S.	other resource	European Mosquito Bulletin	10.1186/s13071-017-2360-9	2017	United Kingdom	2013	area-zone	NUTS 2	UKJ2			1	0	0	0	0	NA	NA	1	0	1	0	0	0	0	0	0	0	0	0	0
How often do mosquitoes bite humans in southern England? A standardised summer trial at four sites reveals spatial, temporal and site-related variation in biting rates.	Brugman VA, England ME, Stoner J, Tugwell L, Harrup LE, Wilson AJ, Medlock JM, Logan JG, Fooks AR, Mertens PPC, Johnson N, Carpenter S.	other resource	European Mosquito Bulletin	10.1186/s13071-017-2360-9	2017	United Kingdom	2013	area-zone	NUTS 2	UKJ4			0	0	0	0	0	NA	NA	0	0	1	0	1	0	0	0	0	0	0	0	0
How often do mosquitoes bite humans in southern England? A standardised summer trial at four sites reveals spatial, temporal and site-related variation in biting rates.	Brugman VA, England ME, Stoner J, Tugwell L, Harrup LE, Wilson AJ, Medlock JM, Logan JG, Fooks AR, Mertens PPC, Johnson N, Carpenter S.	other resource	European Mosquito Bulletin	10.1186/s13071-017-2360-9	2017	United Kingdom	2013	area-zone	NUTS 3	UKJ14			0	0	0	0	0	0	0	0	0	0	0	0	0	0	0	0	0	0	0	0
How often do mosquitoes bite humans in southern England? A standardised summer trial at four sites reveals spatial, temporal and site-related variation in biting rates.	Brugman VA, England ME, Stoner J, Tugwell L, Harrup LE, Wilson AJ, Medlock JM, Logan JG, Fooks AR, Mertens PPC, Johnson N, Carpenter S.	other resource	European Mosquito Bulletin	10.1186/s13071-017-2360-9	2017	United Kingdom	2013	area-zone	NUTS 2	UKJ3			1	0	0	0	0	0	0	1	0	0	0	1	0	0	0	0	0	0	0	0
Human-induced expanded distribution of Anopheles plumbeus, experimental vector of West Nile virus and a potential vector of human malaria in Belgium	Dekoninck W, Hendrickx F, Vasn Bortel W, Versteirt V, Coosemans M, Damiens D, Hance T, De Clercq EM, Hendrickx G, Schaffner F, Grootaert P.	PubMed	J Med Entomol	10.1603/me10235	2011	Belgium	2007-2009	country	Belgium				1	0	0	0	0	0	0	1	0	0	0	0	0	0	0	0	0	0	0	0
Identification of Anopheles daciae in Germany through ITS2 sequencing	Weitzel T, Gauch C, Becker N.	PubMed	Parasitol Res	10.1007/s00436-012-3102-8	2012	Germany	2007	area-zone	LAU 2	DE06431003			1	0	0	0	0	1	0	0	0	0	0	0	0	0	0	0	0	0	0	0
Identification of Anopheles daciae in Germany through ITS2 sequencing	Weitzel T, Gauch C, Becker N.	PubMed	Parasitol Res	10.1007/s00436-012-3102-8	2012	Germany	2007	area-zone	LAU 2	DE06431004			1	0	0	0	0	1	0	0	0	0	0	0	0	0	0	0	0	0	0	0
Identification of Anopheles daciae in Germany through ITS2 sequencing	Weitzel T, Gauch C, Becker N.	PubMed	Parasitol Res	10.1007/s00436-012-3102-8	2012	Germany	2007	area-zone	LAU 2	DE06433013			1	0	0	0	0	1	0	0	0	0	0	0	0	0	0	0	0	0	0	0
Identification of Anopheles daciae in Germany through ITS2 sequencing	Weitzel T, Gauch C, Becker N.	PubMed	Parasitol Res	10.1007/s00436-012-3102-8	2012	Germany	2007	area-zone	LAU 2	DE07132023			1	0	0	0	0	1	0	0	0	0	0	0	0	0	0	0	0	0	0	0
Identification of Anopheles daciae in Germany through ITS2 sequencing	Weitzel T, Gauch C, Becker N.	PubMed	Parasitol Res	10.1007/s00436-012-3102-8	2012	Germany	2007	area-zone	LAU 2	DE07311000			1	0	0	0	0	1	0	0	0	0	0	0	0	0	0	0	0	0	0	0
Identification of Anopheles daciae in Germany through ITS2 sequencing	Weitzel T, Gauch C, Becker N.	PubMed	Parasitol Res	10.1007/s00436-012-3102-8	2012	Germany	2007	area-zone	LAU 2	DE07334016			1	0	0	0	0	1	0	0	0	0	0	0	0	0	0	0	0	0	0	0
Identification of Anopheles daciae in Germany through ITS2 sequencing	Weitzel T, Gauch C, Becker N.	PubMed	Parasitol Res	10.1007/s00436-012-3102-8	2012	Germany	2007	area-zone	LAU 2	DE08215066			1	0	0	0	0	1	0	0	0	0	0	0	0	0	0	0	0	0	0	0
Identification of Anopheles daciae in Germany through ITS2 sequencing	Weitzel T, Gauch C, Becker N.	PubMed	Parasitol Res	10.1007/s00436-012-3102-8	2012	Germany	2007	area-zone	LAU 2	DE08215106			1	0	0	0	0	1	0	0	0	0	0	0	0	0	0	0	0	0	0	0
Identification of Anopheles daciae in Germany through ITS2 sequencing	Weitzel T, Gauch C, Becker N.	PubMed	Parasitol Res	10.1007/s00436-012-3102-8	2012	Germany	2007	area-zone	LAU 2	DE08215111			1	0	0	0	0	1	0	0	0	0	0	0	0	0	0	0	0	0	0	0
Identification of Anopheles daciae in Germany through ITS2 sequencing	Weitzel T, Gauch C, Becker N.	PubMed	Parasitol Res	10.1007/s00436-012-3102-8	2012	Germany	2007	area-zone	LAU 2	DE08216063			1	0	0	0	0	1	0	0	0	0	0	0	0	0	0	0	0	0	0	0
Identification of Anopheles daciae in Germany through ITS2 sequencing	Weitzel T, Gauch C, Becker N.	PubMed	Parasitol Res	10.1007/s00436-012-3102-8	2012	Germany	2007	area-zone	LAU 2	DE08226032			1	0	0	0	0	1	0	0	0	0	0	0	0	0	0	0	0	0	0	0
Identification of Anopheles daciae in Germany through ITS2 sequencing	Weitzel T, Gauch C, Becker N.	PubMed	Parasitol Res	10.1007/s00436-012-3102-8	2012	Germany	2007	area-zone	LAU 2	DE08226037			1	0	0	0	0	1	0	0	0	0	0	0	0	0	0	0	0	0	0	0
Identification of Anopheles daciae in Germany through ITS2 sequencing	Weitzel T, Gauch C, Becker N.	PubMed	Parasitol Res	10.1007/s00436-012-3102-8	2012	Germany	2007	area-zone	LAU 2	DE08317031			1	0	0	0	0	1	0	0	0	0	0	0	0	0	0	0	0	0	0	0
Identification of Anopheles daciae in Germany through ITS2 sequencing	Weitzel T, Gauch C, Becker N.	PubMed	Parasitol Res	10.1007/s00436-012-3102-8	2012	Germany	2007	area-zone	LAU 2	DE08317057			1	0	0	0	0	1	0	0	0	0	0	0	0	0	0	0	0	0	0	0
Identification of Anopheles daciae in Germany through ITS2 sequencing	Weitzel T, Gauch C, Becker N.	PubMed	Parasitol Res	10.1007/s00436-012-3102-8	2012	Germany	2007	area-zone	LAU 2	DE08317153			1	0	0	0	0	1	0	0	0	0	0	0	0	0	0	0	0	0	0	0
Identification of Belgian mosquito species (Diptera: Culicidae) by DNA barcoding	Versteirt V, Nagy ZT, Roelants P, Denis L, Breman FC, Damiens D, Dekoninck W, Backeljau T, Coosemans M, Van Bortel W.	PubMed	Mol Ecol Resour	10.1111/1755-0998.12318	2015	Belgium	2007-2008	country	Belgium				1	0	0	0	1	1	0	1	0	0	0	0	0	0	0	0	0	0	0	0
Identification of the sibling species of the Anopheles maculipennis complex by heteroduplex analysis	Romi R, Boccolini D, Di Luca M, La Rosa G, Marinucci M.	PubMed	Insect Mol Biol	10.1046/j.1365-2583.2000.00213.x	2000	Italy	nd	area-zone	NUTS 2	ITG28			1	0	0	1	0	0	0	0	0	0	0	0	0	0	0	0	0	0	0	0
Identification of the sibling species of the Anopheles maculipennis complex by heteroduplex analysis	Romi R, Boccolini D, Di Luca M, La Rosa G, Marinucci M.	PubMed	Insect Mol Biol	10.1046/j.1365-2583.2000.00213.x	2000	Armenia	nd	country	Armenia				1	0	0	0	1	0	0	0	0	0	0	0	0	0	0	0	0	0	0	0
Identification of the sibling species of the Anopheles maculipennis complex by heteroduplex analysis	Romi R, Boccolini D, Di Luca M, La Rosa G, Marinucci M.	PubMed	Insect Mol Biol	10.1046/j.1365-2583.2000.00213.x	2000	Russia	nd	area-zone	Oblast	Tomsk oblast			1	0	0	0	0	1	0	0	0	0	0	0	0	0	0	0	0	0	0	0
Identification of the sibling species of the Anopheles maculipennis complex by heteroduplex analysis	Romi R, Boccolini D, Di Luca M, La Rosa G, Marinucci M.	PubMed	Insect Mol Biol	10.1046/j.1365-2583.2000.00213.x	2000	Italy	nd	area-zone	NUTS 2	ITC1			1	0	0	0	0	1	0	0	0	0	0	0	0	0	0	0	0	0	0	0
Identification of the sibling species of the Anopheles maculipennis complex by heteroduplex analysis	Romi R, Boccolini D, Di Luca M, La Rosa G, Marinucci M.	PubMed	Insect Mol Biol	10.1046/j.1365-2583.2000.00213.x	2000	Italy	nd	area-zone	NUTS 2	ITF4			1	0	0	1	0	0	0	0	0	0	0	0	0	0	0	0	0	0	0	0
Identification of the sibling species of the Anopheles maculipennis complex by heteroduplex analysis	Romi R, Boccolini D, Di Luca M, La Rosa G, Marinucci M.	PubMed	Insect Mol Biol	10.1046/j.1365-2583.2000.00213.x	2000	Italy	nd	area-zone	NUTS 2	ITF6			1	0	0	1	0	0	0	0	0	0	0	0	0	0	0	0	0	0	0	0
Identification of the sibling species of the Anopheles maculipennis complex by heteroduplex analysis	Romi R, Boccolini D, Di Luca M, La Rosa G, Marinucci M.	PubMed	Insect Mol Biol	10.1046/j.1365-2583.2000.00213.x	2000	Italy	nd	area-zone	NUTS 2	ITG1			1	0	0	1	0	0	0	0	0	0	0	0	0	0	0	0	0	0	0	0
Identification of the sibling species of the Anopheles maculipennis complex by heteroduplex analysis	Romi R, Boccolini D, Di Luca M, La Rosa G, Marinucci M.	PubMed	Insect Mol Biol	10.1046/j.1365-2583.2000.00213.x	2000	Italy	nd	area-zone	NUTS 2	ITH3			1	0	0	0	1	0	0	0	0	0	0	0	0	0	0	0	0	0	0	0
Identification of the sibling species of the Anopheles maculipennis complex by heteroduplex analysis	Romi R, Boccolini D, Di Luca M, La Rosa G, Marinucci M.	PubMed	Insect Mol Biol	10.1046/j.1365-2583.2000.00213.x	2000	Italy	nd	area-zone	NUTS 2	ITI1			1	0	0	1	0	0	1	0	0	0	0	0	0	0	0	0	0	0	0	0
Identification of the sibling species of the Anopheles maculipennis complex by heteroduplex analysis	Romi R, Boccolini D, Di Luca M, La Rosa G, Marinucci M.	PubMed	Insect Mol Biol	10.1046/j.1365-2583.2000.00213.x	2000	Italy	nd	area-zone	NUTS 2	ITI1			1	0	0	0	1	0	0	0	0	0	0	0	0	0	0	0	0	0	0	0
Identification of the sibling species of the Anopheles maculipennis complex by heteroduplex analysis	Romi R, Boccolini D, Di Luca M, La Rosa G, Marinucci M.	PubMed	Insect Mol Biol	10.1046/j.1365-2583.2000.00213.x	2000	Italy	nd	area-zone	NUTS 2	ITI4			1	0	0	0	0	1	0	0	0	0	1	0	0	0	0	0	0	0	0	0
Identification of the sibling species of the Anopheles maculipennis complex by heteroduplex analysis	Romi R, Boccolini D, Di Luca M, La Rosa G, Marinucci M.	PubMed	Insect Mol Biol	10.1046/j.1365-2583.2000.00213.x	2000	Turkey	nd	area-zone	NUTS 3	TR621			1	1	0	0	0	0	0	0	0	0	0	0	0	0	0	0	0	0	0	0
Impact of environmental changes and human-related factors on the potential malaria vector, Anopheles labranchiae (Diptera: Culicidae), in Maremma, Central Italy	Boccolini D, Toma L, Di Luca M, Severini F, Cocchi M, Bella A, Massa A, Mancini Barbieri F, Bongiorno G, Angeli L, Pontuale G, Raffaelli I, Fausto AM, Tamburro A, Romi R.	PubMed	J Med Entomol	10.1603/me11252	2012	Italy	2005-2009	cordinates			42.724722	11.041667	0	0	0	NA	NA	0	NA	0	0	0	NA	0	0	0	0	0	0	0	0	0
Impact of environmental changes and human-related factors on the potential malaria vector, Anopheles labranchiae (Diptera: Culicidae), in Maremma, Central Italy	Boccolini D, Toma L, Di Luca M, Severini F, Cocchi M, Bella A, Massa A, Mancini Barbieri F, Bongiorno G, Angeli L, Pontuale G, Raffaelli I, Fausto AM, Tamburro A, Romi R.	PubMed	J Med Entomol	10.1603/me11252	2012	Italy	2005-2009	cordinates			42.561667	11.218056	0	0	0	NA	NA	0	NA	0	0	0	NA	0	0	0	0	0	0	0	0	0
Impact of environmental changes and human-related factors on the potential malaria vector, Anopheles labranchiae (Diptera: Culicidae), in Maremma, Central Italy	Boccolini D, Toma L, Di Luca M, Severini F, Cocchi M, Bella A, Massa A, Mancini Barbieri F, Bongiorno G, Angeli L, Pontuale G, Raffaelli I, Fausto AM, Tamburro A, Romi R.	PubMed	J Med Entomol	10.1603/me11252	2012	Italy	2005-2009	cordinates			43.170000	11.284167	0	0	0	NA	NA	0	NA	0	0	0	NA	0	0	0	0	0	0	0	0	0
Impact of environmental changes and human-related factors on the potential malaria vector, Anopheles labranchiae (Diptera: Culicidae), in Maremma, Central Italy	Boccolini D, Toma L, Di Luca M, Severini F, Cocchi M, Bella A, Massa A, Mancini Barbieri F, Bongiorno G, Angeli L, Pontuale G, Raffaelli I, Fausto AM, Tamburro A, Romi R.	PubMed	J Med Entomol	10.1603/me11252	2012	Italy	2005-2009	cordinates			42.791944	10.947778	0	0	0	NA	NA	0	NA	0	0	0	NA	0	0	0	0	0	0	0	0	0
Impact of environmental changes and human-related factors on the potential malaria vector, Anopheles labranchiae (Diptera: Culicidae), in Maremma, Central Italy	Boccolini D, Toma L, Di Luca M, Severini F, Cocchi M, Bella A, Massa A, Mancini Barbieri F, Bongiorno G, Angeli L, Pontuale G, Raffaelli I, Fausto AM, Tamburro A, Romi R.	PubMed	J Med Entomol	10.1603/me11252	2012	Italy	2005-2009	cordinates			42.888875	11.387975	0	0	0	NA	NA	0	NA	0	0	0	NA	0	0	0	0	0	0	0	0	0
Impact of environmental changes and human-related factors on the potential malaria vector, Anopheles labranchiae (Diptera: Culicidae), in Maremma, Central Italy	Boccolini D, Toma L, Di Luca M, Severini F, Cocchi M, Bella A, Massa A, Mancini Barbieri F, Bongiorno G, Angeli L, Pontuale G, Raffaelli I, Fausto AM, Tamburro A, Romi R.	PubMed	J Med Entomol	10.1603/me11252	2012	Italy	2005-2009	cordinates			42.683417	11.087878	0	0	0	NA	NA	0	NA	0	0	0	NA	0	0	0	0	0	0	0	0	0
Impact of environmental factors on Anopheles maculipennis complex (Diptera: Culicidae) populations in three localities of Turkey	Akiner M.M. and Eksi E.	other resource	Turkish Journal of Zoology	nd	2016	Turkey	2004-2009	cordinates			37.694475	31.708969	1	1	0	0	1	0	0	0	0	1	1	0	0	0	0	0	0	0	0	0
Impact of environmental factors on Anopheles maculipennis complex (Diptera: Culicidae) populations in three localities of Turkey	Akiner M.M. and Eksi E.	other resource	Turkish Journal of Zoology	nd	2016	Turkey	2004-2009	cordinates			40.342078	33.875203	1	1	0	0	1	0	0	0	0	1	0	0	0	0	0	0	0	0	0	0
Impact of environmental factors on Anopheles maculipennis complex (Diptera: Culicidae) populations in three localities of Turkey	Akiner M.M. and Eksi E.	other resource	Turkish Journal of Zoology	nd	2016	Turkey	2004-2009	cordinates			36.838944	38.032950	1	1	0	0	0	0	0	0	0	1	0	0	0	0	0	0	0	0	0	0
Impact of environmental factors on Anopheles maculipennis complex (Diptera: Culicidae) populations in three localities of Turkey	Akiner M.M. and Eksi E.	other resource	Turkish Journal of Zoology	nd	2016	Turkey	2004-2009	cordinates			37.705300	31.741100	1	0	0	0	1	0	0	0	0	1	1	0	0	0	0	0	0	0	0	0
Increased presence of the thermophilic mosquitoes and potential vectors Anopheles hyrcanus (Pallas 1771) and Culex modestus Ficalbi 1889 in Central Europe's lower Dyje River basin (South Moravia, Czech Republic)	Sebesta, Oldrich; Gelbic, Ivan	Web of Science	ANNALES DE LA SOCIETE ENTOMOLOGIQUE DE FRANCE	10.1080/00379271.2015.1123118	2015	Czech Republic	2008-2013	cordinates			48.782252	16.670298	0	0	0	0	0	0	0	0	NA	NA	0	NA	0	0	0	0	0	0	0	0
Increased presence of the thermophilic mosquitoes and potential vectors Anopheles hyrcanus (Pallas 1771) and Culex modestus Ficalbi 1889 in Central Europe's lower Dyje River basin (South Moravia, Czech Republic)	Sebesta, Oldrich; Gelbic, Ivan	Web of Science	ANNALES DE LA SOCIETE ENTOMOLOGIQUE DE FRANCE	10.1080/00379271.2015.1123118	2015	Czech Republic	2008-2013	cordinates			48.775396	16.700081	0	0	0	0	0	0	0	0	NA	NA	0	NA	0	0	0	0	0	0	0	0
Increased presence of the thermophilic mosquitoes and potential vectors Anopheles hyrcanus (Pallas 1771) and Culex modestus Ficalbi 1889 in Central Europe's lower Dyje River basin (South Moravia, Czech Republic)	Sebesta, Oldrich; Gelbic, Ivan	Web of Science	ANNALES DE LA SOCIETE ENTOMOLOGIQUE DE FRANCE	10.1080/00379271.2015.1123118	2015	Czech Republic	2008-2013	cordinates			48.788653	16.817579	0	0	0	0	0	0	0	0	NA	NA	0	NA	0	0	0	0	0	0	0	0
Individual cases of autochthonous malaria in Evros Province, northern Greece: entomological aspects	Kampen H, Proft J, Etti S, Maltezos E, Pagonaki M, Maier WA, Seitz HM.	PubMed	Parasitol Res	10.1007/s00436-002-0746-9	2003	Greece	1997-1999	area-zone	NUTS 3	EL511			1	1	1	0	1	0	0	0	0	0	1	1	0	0	0	0	0	0	0	0
Individual identification of endangered species using mosquito blood meals: a proof-of-concept study in Iberian lynx	Martínez-de la Puente J, Méndez M, Ruiz S, Godoy JA, Soriguer RC, Figuerola J.	PubMed	Parasitol Res	10.1007/s00436-015-4343-0	2015	Spain	2012	area-zone	LAU 2	ES41091			1	0	0	0	0	0	1	0	0	0	0	0	0	0	0	0	0	0	0	0
Initial and residual activity of VectoBac 12 AS, VectoBac WDG, and VectoLex WDG for control of mosquitoes in Ararat Valley, Turkey	Aldemir A.	PubMed	J Am Mosq Control Assoc	10.2987/08-5836.1	2009	Turkey	2006	area-zone	NUTS 3	TRA23			0	0	0	0	0	0	0	0	0	1	0	0	0	0	0	0	0	0	0	0
Intragenomic heterogeneity of rDNA internal transcribed spacer 2 in Anopheles messeae (Diptera: Culicidae)	Bezzhonova OV, Goryacheva II.	PubMed	J Med Entomol	10.1603/0022-2585(2008)45[337:ihorit]2.0.co;2	2008	Russia	2004-2005	area-zone	Oblast	Krasnodar r., Anapa dist., Dzhiginka			0	0	0	0	0	NA	0	0	0	0	0	0	0	0	0	0	0	0	0	0
Intragenomic heterogeneity of rDNA internal transcribed spacer 2 in Anopheles messeae (Diptera: Culicidae)	Bezzhonova OV, Goryacheva II.	PubMed	J Med Entomol	10.1603/0022-2585(2008)45[337:ihorit]2.0.co;2	2008	Russia	2004-2005	area-zone	Oblast	Astrakhan r., Ikryaninski dist., Hurdun channel			0	0	0	0	0	NA	0	0	0	0	0	0	0	0	0	0	0	0	0	0
Intragenomic heterogeneity of rDNA internal transcribed spacer 2 in Anopheles messeae (Diptera: Culicidae)	Bezzhonova OV, Goryacheva II.	PubMed	J Med Entomol	10.1603/0022-2585(2008)45[337:ihorit]2.0.co;2	2008	Russia	2004-2005	cordinates			56.216667	37.016667	0	0	0	0	0	NA	0	0	0	0	0	0	0	0	0	0	0	0	0	0
Intragenomic heterogeneity of rDNA internal transcribed spacer 2 in Anopheles messeae (Diptera: Culicidae)	Bezzhonova OV, Goryacheva II.	PubMed	J Med Entomol	10.1603/0022-2585(2008)45[337:ihorit]2.0.co;2	2008	Russia	2004-2005	cordinates			44.900000	37.383333	0	0	0	0	0	NA	0	0	0	0	0	0	0	0	0	0	0	0	0	0
Intragenomic heterogeneity of rDNA internal transcribed spacer 2 in Anopheles messeae (Diptera: Culicidae)	Bezzhonova OV, Goryacheva II.	PubMed	J Med Entomol	10.1603/0022-2585(2008)45[337:ihorit]2.0.co;2	2008	Russia	2004-2005	cordinates			45.016667	37.500000	0	0	0	0	0	NA	0	0	0	0	0	0	0	0	0	0	0	0	0	0
Intragenomic heterogeneity of rDNA internal transcribed spacer 2 in Anopheles messeae (Diptera: Culicidae)	Bezzhonova OV, Goryacheva II.	PubMed	J Med Entomol	10.1603/0022-2585(2008)45[337:ihorit]2.0.co;2	2008	Russia	2004-2005	cordinates			47.300000	38.816667	0	0	0	0	0	NA	0	0	0	0	0	0	0	0	0	0	0	0	0	0
Intragenomic heterogeneity of rDNA internal transcribed spacer 2 in Anopheles messeae (Diptera: Culicidae)	Bezzhonova OV, Goryacheva II.	PubMed	J Med Entomol	10.1603/0022-2585(2008)45[337:ihorit]2.0.co;2	2008	Russia	2004-2005	cordinates			47.216667	39.816667	0	0	0	0	0	NA	0	0	0	0	0	0	0	0	0	0	0	0	0	0
Intragenomic heterogeneity of rDNA internal transcribed spacer 2 in Anopheles messeae (Diptera: Culicidae)	Bezzhonova OV, Goryacheva II.	PubMed	J Med Entomol	10.1603/0022-2585(2008)45[337:ihorit]2.0.co;2	2008	Russia	2004-2005	cordinates			47.250000	39.866667	0	0	0	0	0	NA	0	0	0	0	0	0	0	0	0	0	0	0	0	0
Intragenomic heterogeneity of rDNA internal transcribed spacer 2 in Anopheles messeae (Diptera: Culicidae)	Bezzhonova OV, Goryacheva II.	PubMed	J Med Entomol	10.1603/0022-2585(2008)45[337:ihorit]2.0.co;2	2008	Russia	2004-2005	cordinates			48.583333	44.450000	0	0	0	0	0	NA	0	0	0	0	0	0	0	0	0	0	0	0	0	0
Intragenomic heterogeneity of rDNA internal transcribed spacer 2 in Anopheles messeae (Diptera: Culicidae)	Bezzhonova OV, Goryacheva II.	PubMed	J Med Entomol	10.1603/0022-2585(2008)45[337:ihorit]2.0.co;2	2008	Russia	2004-2005	cordinates			48.433333	44.550000	0	0	0	0	0	NA	0	0	0	0	0	0	0	0	0	0	0	0	0	0
Intragenomic heterogeneity of rDNA internal transcribed spacer 2 in Anopheles messeae (Diptera: Culicidae)	Bezzhonova OV, Goryacheva II.	PubMed	J Med Entomol	10.1603/0022-2585(2008)45[337:ihorit]2.0.co;2	2008	Russia	2004-2005	cordinates			53.050000	44.700000	0	0	0	0	0	NA	0	0	0	0	0	0	0	0	0	0	0	0	0	0
Intragenomic heterogeneity of rDNA internal transcribed spacer 2 in Anopheles messeae (Diptera: Culicidae)	Bezzhonova OV, Goryacheva II.	PubMed	J Med Entomol	10.1603/0022-2585(2008)45[337:ihorit]2.0.co;2	2008	Russia	2004-2005	cordinates			48.500000	45.083333	0	0	0	0	0	NA	0	0	0	0	0	0	0	0	0	0	0	0	0	0
Intragenomic heterogeneity of rDNA internal transcribed spacer 2 in Anopheles messeae (Diptera: Culicidae)	Bezzhonova OV, Goryacheva II.	PubMed	J Med Entomol	10.1603/0022-2585(2008)45[337:ihorit]2.0.co;2	2008	Russia	2004-2005	cordinates			47.550000	46.700000	0	0	0	0	0	NA	0	0	0	0	0	0	0	0	0	0	0	0	0	0
Intragenomic heterogeneity of rDNA internal transcribed spacer 2 in Anopheles messeae (Diptera: Culicidae)	Bezzhonova OV, Goryacheva II.	PubMed	J Med Entomol	10.1603/0022-2585(2008)45[337:ihorit]2.0.co;2	2008	Russia	2004-2005	cordinates			45.716667	47.583333	0	0	0	0	0	NA	0	0	0	0	0	0	0	0	0	0	0	0	0	0
Intrapopulation polymorphism in Anopheles messeae (An. maculipennis complex) inferred by molecular analysis	Di Luca M, Boccolini D, Marinuccil M, Romi R.	PubMed	J Med Entomol	10.1603/0022-2585-41.4.582	2004	Italy	1986-2002	area-zone	NUTS 3	ITI12			0	0	0	0	0	0	0	0	0	0	1	0	0	0	0	0	0	0	0	0
Intrapopulation polymorphism in Anopheles messeae (An. maculipennis complex) inferred by molecular analysis	Di Luca M, Boccolini D, Marinuccil M, Romi R.	PubMed	J Med Entomol	10.1603/0022-2585-41.4.582	2004	Italy	1986-2002	area-zone	NUTS 3	ITI45			0	0	0	0	0	0	0	0	0	0	1	0	0	0	0	0	0	0	0	0
Intrapopulation polymorphism in Anopheles messeae (An. maculipennis complex) inferred by molecular analysis	Di Luca M, Boccolini D, Marinuccil M, Romi R.	PubMed	J Med Entomol	10.1603/0022-2585-41.4.582	2004	Albania	1986-2002	area-zone	NUTS 3	AL015			1	0	0	0	0	1	0	0	0	0	1	0	0	0	0	0	0	0	0	0
Intrapopulation polymorphism in Anopheles messeae (An. maculipennis complex) inferred by molecular analysis	Di Luca M, Boccolini D, Marinuccil M, Romi R.	PubMed	J Med Entomol	10.1603/0022-2585-41.4.582	2004	France	1986-2002	area-zone	LAU 2	FR34172			1	0	0	0	1	0	0	0	0	0	0	0	0	0	0	0	0	0	0	0
Intrapopulation polymorphism in Anopheles messeae (An. maculipennis complex) inferred by molecular analysis	Di Luca M, Boccolini D, Marinuccil M, Romi R.	PubMed	J Med Entomol	10.1603/0022-2585-41.4.582	2004	Armenia	1986-2002	country	Armenia				1	1	0	0	1	0	0	0	0	0	0	0	0	0	0	0	0	0	0	0
Intrapopulation polymorphism in Anopheles messeae (An. maculipennis complex) inferred by molecular analysis	Di Luca M, Boccolini D, Marinuccil M, Romi R.	PubMed	J Med Entomol	10.1603/0022-2585-41.4.582	2004	Armenia	1986-2002	country	Armenia				1	1	0	0	1	0	0	0	0	0	0	0	0	0	0	0	0	0	0	0
Intrapopulation polymorphism in Anopheles messeae (An. maculipennis complex) inferred by molecular analysis	Di Luca M, Boccolini D, Marinuccil M, Romi R.	PubMed	J Med Entomol	10.1603/0022-2585-41.4.582	2004	Armenia	1986-2002	country	Armenia				1	1	0	0	1	0	0	0	0	0	0	0	0	0	0	0	0	0	0	0
Intrapopulation polymorphism in Anopheles messeae (An. maculipennis complex) inferred by molecular analysis	Di Luca M, Boccolini D, Marinuccil M, Romi R.	PubMed	J Med Entomol	10.1603/0022-2585-41.4.582	2004	Armenia	1986-2002	country	Armenia				1	1	0	0	1	0	0	0	0	0	0	0	0	0	0	0	0	0	0	0
Intrapopulation polymorphism in Anopheles messeae (An. maculipennis complex) inferred by molecular analysis	Di Luca M, Boccolini D, Marinuccil M, Romi R.	PubMed	J Med Entomol	10.1603/0022-2585-41.4.582	2004	Azerbaijan	1986-2002	country	Azerbaijan				1	1	0	0	0	0	0	0	0	0	0	0	0	0	0	0	0	0	0	0
Intrapopulation polymorphism in Anopheles messeae (An. maculipennis complex) inferred by molecular analysis	Di Luca M, Boccolini D, Marinuccil M, Romi R.	PubMed	J Med Entomol	10.1603/0022-2585-41.4.582	2004	Azerbaijan	1986-2002	country	Azerbaijan				1	1	0	0	0	0	0	0	0	0	0	0	0	0	0	0	0	0	0	0
Intrapopulation polymorphism in Anopheles messeae (An. maculipennis complex) inferred by molecular analysis	Di Luca M, Boccolini D, Marinuccil M, Romi R.	PubMed	J Med Entomol	10.1603/0022-2585-41.4.582	2004	Azerbaijan	1986-2002	country	Azerbaijan				1	1	0	0	0	0	0	0	0	0	0	0	0	0	0	0	0	0	0	0
Intrapopulation polymorphism in Anopheles messeae (An. maculipennis complex) inferred by molecular analysis	Di Luca M, Boccolini D, Marinuccil M, Romi R.	PubMed	J Med Entomol	10.1603/0022-2585-41.4.582	2004	Azerbaijan	1986-2002	country	Azerbaijan				1	1	0	0	0	0	0	0	0	0	0	0	0	0	0	0	0	0	0	0
Intrapopulation polymorphism in Anopheles messeae (An. maculipennis complex) inferred by molecular analysis	Di Luca M, Boccolini D, Marinuccil M, Romi R.	PubMed	J Med Entomol	10.1603/0022-2585-41.4.582	2004	Azerbaijan	1986-2002	country	Azerbaijan				1	1	0	0	0	0	0	0	0	0	0	0	0	0	0	0	0	0	0	0
Intrapopulation polymorphism in Anopheles messeae (An. maculipennis complex) inferred by molecular analysis	Di Luca M, Boccolini D, Marinuccil M, Romi R.	PubMed	J Med Entomol	10.1603/0022-2585-41.4.582	2004	Montenegro	1986-2002	country	Montenegro				1	0	0	0	1	1	0	0	0	0	1	0	0	0	0	0	0	0	0	0
Intrapopulation polymorphism in Anopheles messeae (An. maculipennis complex) inferred by molecular analysis	Di Luca M, Boccolini D, Marinuccil M, Romi R.	PubMed	J Med Entomol	10.1603/0022-2585-41.4.582	2004	Italy	1986-2002	area-zone	NUTS 3	ITC18			1	0	0	0	0	1	0	0	0	0	0	0	0	0	0	0	0	0	0	0
Intrapopulation polymorphism in Anopheles messeae (An. maculipennis complex) inferred by molecular analysis	Di Luca M, Boccolini D, Marinuccil M, Romi R.	PubMed	J Med Entomol	10.1603/0022-2585-41.4.582	2004	Italy	1986-2002	area-zone	NUTS 3	ITC46			1	0	0	0	0	1	0	0	0	0	0	0	0	0	0	0	0	0	0	0
Intrapopulation polymorphism in Anopheles messeae (An. maculipennis complex) inferred by molecular analysis	Di Luca M, Boccolini D, Marinuccil M, Romi R.	PubMed	J Med Entomol	10.1603/0022-2585-41.4.582	2004	Italy	1986-2002	area-zone	NUTS 3	ITC48			1	0	0	0	0	1	0	0	0	0	0	0	0	0	0	0	0	0	0	0
Intrapopulation polymorphism in Anopheles messeae (An. maculipennis complex) inferred by molecular analysis	Di Luca M, Boccolini D, Marinuccil M, Romi R.	PubMed	J Med Entomol	10.1603/0022-2585-41.4.582	2004	Italy	1986-2002	area-zone	NUTS 3	ITF46			1	0	0	1	0	0	0	0	0	0	0	0	0	0	0	0	0	0	0	0
Intrapopulation polymorphism in Anopheles messeae (An. maculipennis complex) inferred by molecular analysis	Di Luca M, Boccolini D, Marinuccil M, Romi R.	PubMed	J Med Entomol	10.1603/0022-2585-41.4.582	2004	Italy	1986-2002	area-zone	NUTS 3	ITG27			1	0	0	1	0	0	0	0	0	0	0	0	0	0	0	0	0	0	0	0
Intrapopulation polymorphism in Anopheles messeae (An. maculipennis complex) inferred by molecular analysis	Di Luca M, Boccolini D, Marinuccil M, Romi R.	PubMed	J Med Entomol	10.1603/0022-2585-41.4.582	2004	Italy	1986-2002	area-zone	NUTS 3	ITH35			1	0	0	0	0	1	0	0	0	0	0	0	0	0	0	0	0	0	0	0
Intrapopulation polymorphism in Anopheles messeae (An. maculipennis complex) inferred by molecular analysis	Di Luca M, Boccolini D, Marinuccil M, Romi R.	PubMed	J Med Entomol	10.1603/0022-2585-41.4.582	2004	Italy	1986-2002	area-zone	NUTS 3	ITH37			1	0	0	0	0	1	0	0	0	0	0	0	0	0	0	0	0	0	0	0
Intrapopulation polymorphism in Anopheles messeae (An. maculipennis complex) inferred by molecular analysis	Di Luca M, Boccolini D, Marinuccil M, Romi R.	PubMed	J Med Entomol	10.1603/0022-2585-41.4.582	2004	Italy	1986-2002	area-zone	NUTS 3	ITI19			1	0	0	0	1	0	0	0	0	0	0	0	0	0	0	0	0	0	0	0
Intrapopulation polymorphism in Anopheles messeae (An. maculipennis complex) inferred by molecular analysis	Di Luca M, Boccolini D, Marinuccil M, Romi R.	PubMed	J Med Entomol	10.1603/0022-2585-41.4.582	2004	Italy	1986-2002	area-zone	NUTS 3	ITI1A			1	0	0	1	1	0	0	0	0	0	0	0	0	0	0	0	0	0	0	0
Intrapopulation polymorphism in Anopheles messeae (An. maculipennis complex) inferred by molecular analysis	Di Luca M, Boccolini D, Marinuccil M, Romi R.	PubMed	J Med Entomol	10.1603/0022-2585-41.4.582	2004	Italy	1986-2002	area-zone	NUTS 3	ITI42			1	0	0	0	1	0	0	0	0	0	0	0	0	0	0	0	0	0	0	0
Intrapopulation polymorphism in Anopheles messeae (An. maculipennis complex) inferred by molecular analysis	Di Luca M, Boccolini D, Marinuccil M, Romi R.	PubMed	J Med Entomol	10.1603/0022-2585-41.4.582	2004	Italy	1986-2002	area-zone	NUTS 3	ITI42			1	0	0	0	0	1	0	0	0	0	0	0	0	0	0	0	0	0	0	0
Intrapopulation polymorphism in Anopheles messeae (An. maculipennis complex) inferred by molecular analysis	Di Luca M, Boccolini D, Marinuccil M, Romi R.	PubMed	J Med Entomol	10.1603/0022-2585-41.4.582	2004	Italy	1986-2002	area-zone	LAU 2	IT056042			1	0	0	0	1	0	0	0	0	0	0	0	0	0	0	0	0	0	0	0
Intrapopulation polymorphism in Anopheles messeae (An. maculipennis complex) inferred by molecular analysis	Di Luca M, Boccolini D, Marinuccil M, Romi R.	PubMed	J Med Entomol	10.1603/0022-2585-41.4.582	2004	Turkey	1986-2002	area-zone	NUTS 3	TR621			1	1	0	0	1	0	0	0	0	0	0	0	0	0	0	0	0	0	0	0
Intrapopulation polymorphism in Anopheles messeae (An. maculipennis complex) inferred by molecular analysis	Di Luca M, Boccolini D, Marinuccil M, Romi R.	PubMed	J Med Entomol	10.1603/0022-2585-41.4.582	2004	Netherlands	1986-2002	area-zone	LAU 2	NLGM0479			1	0	0	0	0	1	0	0	0	0	0	0	0	0	0	0	0	0	0	0
Intrapopulation polymorphism in Anopheles messeae (An. maculipennis complex) inferred by molecular analysis	Di Luca M, Boccolini D, Marinuccil M, Romi R.	PubMed	J Med Entomol	10.1603/0022-2585-41.4.582	2004	United Kingdom	1986-2002	area-zone	NUTS 3	UKK23			0	0	0	0	0	0	0	0	0	0	1	0	0	0	0	0	0	0	0	0
Introduction and Establishment of the Exotic Mosquito Species Aedes japonicus japonicus (Diptera: Culicidae) in Belgium	VERSTEIRT V. et al.	other resource	Med Vet Entomol	10.1603/033.046.0632	2009	Belgium	2002-2004, 2007-2008	cordinates			50.3389587	5.0448799	0	0	0	0	0	0	0	NA	0	NA	0	NA	0	0	0	0	0	0	0	0
Introduction and Establishment of the Exotic Mosquito Species Aedes japonicus japonicus (Diptera: Culicidae) in Belgium	VERSTEIRT V. et al.	other resource	Med Vet Entomol	10.1603/033.046.0632	2009	Belgium	2002-2004, 2007-2008	cordinates			50.33588	5.0714698	0	0	0	0	0	0	0	NA	0	NA	0	NA	0	0	0	0	0	0	0	0
Investigation of mosquito larvae (Diptera, Culicidae) in the coastal area of Dalmatia, Croatia	Romanovic, Milena; Merdic, Enrih	Web of Science	PERIODICUM BIOLOGORUM		2011	Croatia	2001-2004	area-zone	NUTS 3	HR035			1	0	0	0	0	0	0	1	0	1	0	1	0	0	0	0	0	0	0	0
Investigation on potential malaria vectors (Anopheles spp.) in the Province of Trento, Italy	Tagliapietra V, Arnoldi D, Di Luca M, Toma L, Rizzoli A.	PubMed	Malar J	10.1186/s12936-019-2785-z	2019	Italy	2008-2018	area-zone	LAU 2	IT022001			1	0	0	0	1	0	0	0	0	0	0	0	0	0	0	0	0	0	0	0
Investigation on potential malaria vectors (Anopheles spp.) in the Province of Trento, Italy	Tagliapietra V, Arnoldi D, Di Luca M, Toma L, Rizzoli A.	PubMed	Malar J	10.1186/s12936-019-2785-z	2019	Italy	2008-2018	area-zone	LAU 2	IT022006			1	0	0	0	1	0	0	1	0	1	0	1	0	0	0	0	0	0	0	1
Investigation on potential malaria vectors (Anopheles spp.) in the Province of Trento, Italy	Tagliapietra V, Arnoldi D, Di Luca M, Toma L, Rizzoli A.	PubMed	Malar J	10.1186/s12936-019-2785-z	2019	Italy	2008-2018	area-zone	LAU 2	IT022037			0	0	0	0	0	0	0	0	0	0	0	1	0	0	0	0	0	0	0	0
Investigation on potential malaria vectors (Anopheles spp.) in the Province of Trento, Italy	Tagliapietra V, Arnoldi D, Di Luca M, Toma L, Rizzoli A.	PubMed	Malar J	10.1186/s12936-019-2785-z	2019	Italy	2008-2018	area-zone	LAU 2	IT022053			1	0	0	0	0	0	0	1	0	0	0	0	0	0	0	0	0	0	0	0
Investigation on potential malaria vectors (Anopheles spp.) in the Province of Trento, Italy	Tagliapietra V, Arnoldi D, Di Luca M, Toma L, Rizzoli A.	PubMed	Malar J	10.1186/s12936-019-2785-z	2019	Italy	2008-2018	area-zone	LAU 2	IT022061			0	0	0	0	0	0	0	0	0	0	0	0	0	0	0	0	0	0	0	0
Investigation on potential malaria vectors (Anopheles spp.) in the Province of Trento, Italy	Tagliapietra V, Arnoldi D, Di Luca M, Toma L, Rizzoli A.	PubMed	Malar J	10.1186/s12936-019-2785-z	2019	Italy	2008-2018	area-zone	LAU 2	IT022074			0	0	0	0	0	0	0	0	0	0	0	1	0	0	0	0	0	0	0	0
Investigation on potential malaria vectors (Anopheles spp.) in the Province of Trento, Italy	Tagliapietra V, Arnoldi D, Di Luca M, Toma L, Rizzoli A.	PubMed	Malar J	10.1186/s12936-019-2785-z	2019	Italy	2008-2018	area-zone	LAU 2	IT022078			1	0	0	0	0	0	0	1	0	0	0	0	0	0	0	0	0	0	0	0
Investigation on potential malaria vectors (Anopheles spp.) in the Province of Trento, Italy	Tagliapietra V, Arnoldi D, Di Luca M, Toma L, Rizzoli A.	PubMed	Malar J	10.1186/s12936-019-2785-z	2019	Italy	2008-2018	area-zone	LAU 2	IT022079			1	0	0	0	0	0	0	1	0	0	0	0	0	0	0	0	0	0	0	1
Investigation on potential malaria vectors (Anopheles spp.) in the Province of Trento, Italy	Tagliapietra V, Arnoldi D, Di Luca M, Toma L, Rizzoli A.	PubMed	Malar J	10.1186/s12936-019-2785-z	2019	Italy	2008-2018	area-zone	LAU 2	IT022095			1	0	0	0	1	0	0	1	0	0	0	1	0	0	0	0	0	0	0	1
Investigation on potential malaria vectors (Anopheles spp.) in the Province of Trento, Italy	Tagliapietra V, Arnoldi D, Di Luca M, Toma L, Rizzoli A.	PubMed	Malar J	10.1186/s12936-019-2785-z	2019	Italy	2008-2018	area-zone	LAU 2	IT022116			1	0	0	0	0	0	0	1	0	0	0	0	0	0	0	0	0	0	0	0
Investigation on potential malaria vectors (Anopheles spp.) in the Province of Trento, Italy	Tagliapietra V, Arnoldi D, Di Luca M, Toma L, Rizzoli A.	PubMed	Malar J	10.1186/s12936-019-2785-z	2019	Italy	2008-2018	area-zone	LAU 2	IT022117			1	0	0	0	0	0	0	1	0	0	0	0	0	0	0	0	0	0	0	0
Investigation on potential malaria vectors (Anopheles spp.) in the Province of Trento, Italy	Tagliapietra V, Arnoldi D, Di Luca M, Toma L, Rizzoli A.	PubMed	Malar J	10.1186/s12936-019-2785-z	2019	Italy	2008-2018	area-zone	LAU 2	IT022153			1	0	0	0	0	0	0	1	0	1	0	0	0	0	0	0	0	0	0	1
Investigation on potential malaria vectors (Anopheles spp.) in the Province of Trento, Italy	Tagliapietra V, Arnoldi D, Di Luca M, Toma L, Rizzoli A.	PubMed	Malar J	10.1186/s12936-019-2785-z	2019	Italy	2008-2018	area-zone	LAU 2	IT022156			0	0	0	0	0	0	0	0	0	0	0	0	0	0	0	0	0	0	0	0
Investigation on potential malaria vectors (Anopheles spp.) in the Province of Trento, Italy	Tagliapietra V, Arnoldi D, Di Luca M, Toma L, Rizzoli A.	PubMed	Malar J	10.1186/s12936-019-2785-z	2019	Italy	2008-2018	area-zone	LAU 2	IT022167			1	0	0	0	1	0	0	1	0	0	0	0	0	0	0	0	0	0	0	0
Investigation on potential malaria vectors (Anopheles spp.) in the Province of Trento, Italy	Tagliapietra V, Arnoldi D, Di Luca M, Toma L, Rizzoli A.	PubMed	Malar J	10.1186/s12936-019-2785-z	2019	Italy	2008-2018	area-zone	LAU 2	IT022188			1	0	0	0	0	0	0	1	0	0	0	0	0	0	0	0	0	0	0	0
Investigation on potential malaria vectors (Anopheles spp.) in the Province of Trento, Italy	Tagliapietra V, Arnoldi D, Di Luca M, Toma L, Rizzoli A.	PubMed	Malar J	10.1186/s12936-019-2785-z	2019	Italy	2008-2018	area-zone	LAU 2	IT022191			1	0	0	0	0	0	0	1	0	1	0	0	0	0	0	0	0	0	0	0
Investigation on potential malaria vectors (Anopheles spp.) in the Province of Trento, Italy	Tagliapietra V, Arnoldi D, Di Luca M, Toma L, Rizzoli A.	PubMed	Malar J	10.1186/s12936-019-2785-z	2019	Italy	2008-2018	area-zone	LAU 2	IT022205			1	0	0	0	1	0	0	1	0	1	0	0	0	0	0	0	0	0	0	0
Investigation on potential malaria vectors (Anopheles spp.) in the Province of Trento, Italy	Tagliapietra V, Arnoldi D, Di Luca M, Toma L, Rizzoli A.	PubMed	Malar J	10.1186/s12936-019-2785-z	2019	Italy	2008-2018	area-zone	LAU 2	IT022225			1	0	0	0	0	0	0	1	0	0	0	0	0	0	0	0	0	0	0	0
Investigation on potential malaria vectors (Anopheles spp.) in the Province of Trento, Italy	Tagliapietra V, Arnoldi D, Di Luca M, Toma L, Rizzoli A.	PubMed	Malar J	10.1186/s12936-019-2785-z	2019	Italy	2008-2018	area-zone	LAU 2	IT022230			0	0	0	0	0	0	0	0	0	0	0	0	0	0	0	0	0	0	0	0
Investigation on potential malaria vectors (Anopheles spp.) in the Province of Trento, Italy	Tagliapietra V, Arnoldi D, Di Luca M, Toma L, Rizzoli A.	PubMed	Malar J	10.1186/s12936-019-2785-z	2019	Italy	2008-2018	area-zone	LAU 2	IT022240			1	0	0	0	0	0	0	1	0	0	0	1	0	0	0	0	0	0	0	0
Investigation on potential malaria vectors (Anopheles spp.) in the Province of Trento, Italy	Tagliapietra V, Arnoldi D, Di Luca M, Toma L, Rizzoli A.	PubMed	Malar J	10.1186/s12936-019-2785-z	2019	Italy	2008-2018	area-zone	LAU 2	IT022243			1	0	0	0	0	0	0	1	0	1	0	0	0	0	0	0	0	0	0	1
Irish Mosquitoes (Diptera: Culicidae): A Checklist of the Species and Their Known Distribution	ASHE P. and CASEY R.J.	other resource	European Mosquito Bulletin	nd	1991	Ireland	nd	area-zone	NUTS 3	IE042			0	0	0	0	0	0	0	0	0	0	0	1	0	0	0	0	0	0	0	0
Irish Mosquitoes (Diptera: Culicidae): A Checklist of the Species and Their Known Distribution	ASHE P. and CASEY R.J.	other resource	European Mosquito Bulletin	nd	1991	Ireland	nd	area-zone	NUTS 3	IE042			0	0	0	0	0	0	0	0	0	0	0	1	0	0	0	0	0	0	0	0
Irish Mosquitoes (Diptera: Culicidae): A Checklist of the Species and Their Known Distribution	ASHE P. and CASEY R.J.	other resource	European Mosquito Bulletin	nd	1991	Ireland	nd	area-zone	NUTS 3	IE051			0	0	0	0	0	0	0	0	0	0	0	1	1	0	0	0	0	0	0	0
Irish Mosquitoes (Diptera: Culicidae): A Checklist of the Species and Their Known Distribution	ASHE P. and CASEY R.J.	other resource	European Mosquito Bulletin	nd	1991	Ireland	nd	area-zone	NUTS 3	IE051			0	0	0	0	0	0	0	0	0	0	0	1	0	0	0	0	0	0	0	0
Irish Mosquitoes (Diptera: Culicidae): A Checklist of the Species and Their Known Distribution	ASHE P. and CASEY R.J.	other resource	European Mosquito Bulletin	nd	1991	Ireland	nd	area-zone	NUTS 3	IE051			0	0	0	0	0	0	0	0	0	0	0	1	0	0	0	0	0	0	0	0
Irish Mosquitoes (Diptera: Culicidae): A Checklist of the Species and Their Known Distribution	ASHE P. and CASEY R.J.	other resource	European Mosquito Bulletin	nd	1991	Ireland	nd	area-zone	NUTS 3	IE051			1	0	0	0	0	0	0	1	0	0	0	0	0	0	0	0	0	0	0	0
Irish Mosquitoes (Diptera: Culicidae): A Checklist of the Species and Their Known Distribution	ASHE P. and CASEY R.J.	other resource	European Mosquito Bulletin	nd	1991	Ireland	nd	area-zone	NUTS 3	IE052			0	0	0	0	0	0	0	0	0	0	0	1	0	0	0	0	0	0	0	0
Irish Mosquitoes (Diptera: Culicidae): A Checklist of the Species and Their Known Distribution	ASHE P. and CASEY R.J.	other resource	European Mosquito Bulletin	nd	1991	Ireland	nd	area-zone	NUTS 3	IE052			0	0	0	0	0	0	0	0	0	0	0	1	0	0	0	0	0	0	0	0
Irish Mosquitoes (Diptera: Culicidae): A Checklist of the Species and Their Known Distribution	ASHE P. and CASEY R.J.	other resource	European Mosquito Bulletin	nd	1991	Ireland	nd	area-zone	NUTS 3	IE052			0	0	0	0	0	0	0	0	0	0	0	1	0	0	0	0	0	0	0	0
Irish Mosquitoes (Diptera: Culicidae): A Checklist of the Species and Their Known Distribution	ASHE P. and CASEY R.J.	other resource	European Mosquito Bulletin	nd	1991	Ireland	nd	area-zone	NUTS 3	IE052			0	0	0	0	0	0	0	0	0	0	0	1	0	0	0	0	0	0	0	0
Irish Mosquitoes (Diptera: Culicidae): A Checklist of the Species and Their Known Distribution	ASHE P. and CASEY R.J.	other resource	European Mosquito Bulletin	nd	1991	Ireland	nd	area-zone	NUTS 3	IE052			0	0	0	0	0	0	0	0	0	0	0	1	0	0	0	0	0	0	0	0
Irish Mosquitoes (Diptera: Culicidae): A Checklist of the Species and Their Known Distribution	ASHE P. and CASEY R.J.	other resource	European Mosquito Bulletin	nd	1991	Ireland	nd	area-zone	NUTS 3	IE052			0	0	0	0	0	0	0	0	0	0	0	1	0	0	0	0	0	0	0	0
Irish Mosquitoes (Diptera: Culicidae): A Checklist of the Species and Their Known Distribution	ASHE P. and CASEY R.J.	other resource	European Mosquito Bulletin	nd	1991	Ireland	nd	area-zone	NUTS 3	IE052			1	0	0	0	0	0	0	1	0	0	0	0	0	0	0	0	0	0	0	0
Irish Mosquitoes (Diptera: Culicidae): A Checklist of the Species and Their Known Distribution	ASHE P. and CASEY R.J.	other resource	European Mosquito Bulletin	nd	1991	Ireland	nd	area-zone	NUTS 3	IE053			0	0	0	0	0	0	0	0	0	1	0	0	0	0	0	0	0	0	0	0
Irish Mosquitoes (Diptera: Culicidae): A Checklist of the Species and Their Known Distribution	ASHE P. and CASEY R.J.	other resource	European Mosquito Bulletin	nd	1991	Ireland	nd	area-zone	NUTS 3	IE053			0	0	0	0	0	0	0	0	0	0	0	1	0	0	0	0	0	0	0	0
Irish Mosquitoes (Diptera: Culicidae): A Checklist of the Species and Their Known Distribution	ASHE P. and CASEY R.J.	other resource	European Mosquito Bulletin	nd	1991	Ireland	nd	area-zone	NUTS 3	IE053			0	0	0	0	0	0	0	0	0	0	0	1	0	0	0	0	0	0	0	0
Irish Mosquitoes (Diptera: Culicidae): A Checklist of the Species and Their Known Distribution	ASHE P. and CASEY R.J.	other resource	European Mosquito Bulletin	nd	1991	Ireland	nd	area-zone	NUTS 3	IE062			0	0	0	0	0	0	0	0	0	0	0	1	0	0	0	0	0	0	0	0
Irish Mosquitoes (Diptera: Culicidae): A Checklist of the Species and Their Known Distribution	ASHE P. and CASEY R.J.	other resource	European Mosquito Bulletin	nd	1991	Ireland	nd	area-zone	NUTS 3	IE062			0	0	0	0	0	0	0	0	0	0	0	1	0	0	0	0	0	0	0	0
Irish Mosquitoes (Diptera: Culicidae): A Checklist of the Species and Their Known Distribution	ASHE P. and CASEY R.J.	other resource	European Mosquito Bulletin	nd	1991	Ireland	nd	area-zone	NUTS 3	IE062			0	0	0	0	0	0	0	0	0	0	0	1	0	0	0	0	0	0	0	0
Irish Mosquitoes (Diptera: Culicidae): A Checklist of the Species and Their Known Distribution	ASHE P. and CASEY R.J.	other resource	European Mosquito Bulletin	nd	1991	Ireland	nd	area-zone	NUTS 3	IE062			1	0	0	0	0	0	0	1	0	0	0	0	0	0	0	0	0	0	0	0
Irish Mosquitoes (Diptera: Culicidae): A Checklist of the Species and Their Known Distribution	ASHE P. and CASEY R.J.	other resource	European Mosquito Bulletin	nd	1991	Ireland	nd	area-zone	NUTS 3	IE063			0	0	0	0	0	0	0	0	0	1	0	0	0	0	0	0	0	0	0	0
Irish Mosquitoes (Diptera: Culicidae): A Checklist of the Species and Their Known Distribution	ASHE P. and CASEY R.J.	other resource	European Mosquito Bulletin	nd	1991	Ireland	nd	area-zone	NUTS 3	IE063			0	0	0	0	0	0	0	0	0	0	0	1	0	0	0	0	0	0	0	0
Irish Mosquitoes (Diptera: Culicidae): A Checklist of the Species and Their Known Distribution	ASHE P. and CASEY R.J.	other resource	European Mosquito Bulletin	nd	1991	Ireland	nd	area-zone	NUTS 3	IE063			0	0	0	0	0	0	0	0	0	0	0	1	0	0	0	0	0	0	0	0
Irish Mosquitoes (Diptera: Culicidae): A Checklist of the Species and Their Known Distribution	ASHE P. and CASEY R.J.	other resource	European Mosquito Bulletin	nd	1991	Ireland	nd	area-zone	NUTS 3	IE063			0	0	0	0	0	0	0	0	0	0	0	1	0	0	0	0	0	0	0	0
Is Culex modestus (Diptera: Culicidae), Vector of West Nile Virus, Spreading in the Dombes Area, France?	Pradel, J. A.; Martin, T.; Rey, D.; Foussadier, R.; Bicout, D. J.	other resource	European Mosquito Bulletin	10.1603/033.046.0604	2009	France	2007	area-zone	NUTS 3	FRK21			0	0	0	0	0	0	0	0	0	1	0	0	0	0	0	0	0	0	0	0
Isolation and full genomic characterization of Batai virus from mosquitoes, Italy 2009	Huhtamo E, Lambert AJ, Costantino S, Servino L, Krizmancic L, Boldorini R, Allegrini S, Grasso I, Korhonen EM, Vapalahti O, Lanciotti RS, Ravanini P.	PubMed	J Gen Virol	10.1099/vir.0.051359-0	2013	Italy	2009	cordinates			45.573056	8.695278	0	0	0	0	0	0	0	0	0	NA	0	0	0	0	0	0	0	0	0	0
Isolation and full genomic characterization of Batai virus from mosquitoes, Italy 2009	Huhtamo E, Lambert AJ, Costantino S, Servino L, Krizmancic L, Boldorini R, Allegrini S, Grasso I, Korhonen EM, Vapalahti O, Lanciotti RS, Ravanini P.	PubMed	J Gen Virol	10.1099/vir.0.051359-0	2013	Italy	2009	cordinates			45.359444	8.621111	0	0	0	0	0	0	0	0	0	NA	0	0	0	0	0	0	0	0	0	0
Isolation and full genomic characterization of Batai virus from mosquitoes, Italy 2009	Huhtamo E, Lambert AJ, Costantino S, Servino L, Krizmancic L, Boldorini R, Allegrini S, Grasso I, Korhonen EM, Vapalahti O, Lanciotti RS, Ravanini P.	PubMed	J Gen Virol	10.1099/vir.0.051359-0	2013	Italy	2009	cordinates			45.446111	8.639722	0	0	0	0	0	0	0	0	0	NA	0	0	0	0	0	0	0	0	0	0
Isolation and full genomic characterization of Batai virus from mosquitoes, Italy 2009	Huhtamo E, Lambert AJ, Costantino S, Servino L, Krizmancic L, Boldorini R, Allegrini S, Grasso I, Korhonen EM, Vapalahti O, Lanciotti RS, Ravanini P.	PubMed	J Gen Virol	10.1099/vir.0.051359-0	2013	Italy	2009	cordinates			45.514444	8.584722	0	0	0	0	0	0	0	0	0	NA	0	0	0	0	0	0	0	0	0	0
Isolation and phylogenetic analysis of Batai virus, Germany	Jöst H, Bialonski A, Schmetz C, Günther S, Becker N, Schmidt-Chanasit J.	PubMed	Am J Trop Med Hyg	10.4269/ajtmh.2011.10-0483	2011	Germany	2009	cordinates			49.816667	8.400000	0	0	0	0	0	0	0	0	0	NA	0	NA	0	0	0	0	0	0	0	0
Isolation and phylogenetic analysis of Batai virus, Germany	Jöst H, Bialonski A, Schmetz C, Günther S, Becker N, Schmidt-Chanasit J.	PubMed	Am J Trop Med Hyg	10.4269/ajtmh.2011.10-0483	2011	Germany	2009	cordinates			49.250000	8.516667	0	0	0	0	0	0	0	0	0	NA	0	NA	0	0	0	0	0	0	0	0
Isolation and phylogenetic analysis of Batai virus, Germany	Jöst H, Bialonski A, Schmetz C, Günther S, Becker N, Schmidt-Chanasit J.	PubMed	Am J Trop Med Hyg	10.4269/ajtmh.2011.10-0483	2011	Germany	2009	cordinates			49.550000	8.666667	0	0	0	0	0	0	0	0	0	NA	0	NA	0	0	0	0	0	0	0	0
Isolation and phylogenetic analysis of Sindbis viruses from mosquitoes in Germany	Jöst H, Bialonski A, Storch V, Günther S, Becker N, Schmidt-Chanasit J.	PubMed	J Clin Microbiol	10.1128/JCM.00037-10	2010	Germany	2009	area-zone	LAU 2	DE06433013			0	0	0	0	0	0	0	0	0	NA	0	NA	0	0	0	0	0	0	0	0
Isolation and phylogenetic analysis of Sindbis viruses from mosquitoes in Germany	Jöst H, Bialonski A, Storch V, Günther S, Becker N, Schmidt-Chanasit J.	PubMed	J Clin Microbiol	10.1128/JCM.00037-10	2010	Germany	2009	area-zone	LAU 2	DE08215106			0	0	0	0	0	0	0	0	0	NA	0	NA	0	0	0	0	0	0	0	0
Isolation and phylogenetic analysis of Sindbis viruses from mosquitoes in Germany	Jöst H, Bialonski A, Storch V, Günther S, Becker N, Schmidt-Chanasit J.	PubMed	J Clin Microbiol	10.1128/JCM.00037-10	2010	Germany	2009	area-zone	LAU 2	DE08226096			0	0	0	0	0	0	0	0	0	NA	0	NA	0	0	0	0	0	0	0	0
Isolation of Tahyna Virus (California Encephalitis Group) From Anopheles hyrcanus (Diptera, Culicidae), a Mosquito Species New to, and Expanding in, Central Europe	Hubalek Z, Sebesta O, Pesko J, Betasova L, Blazejova H, Venclikova K, Rudolf I.	PubMed	J Med Entomol	10.1603/ME14046	2014	Czech Republic	2013	cordinates			48.776389	16.701389	1	0	0	0	0	0	0	0	1	0	0	0	0	0	0	0	0	0	0	0
Isolation of Tahyna Virus (California Encephalitis Group) From Anopheles hyrcanus (Diptera, Culicidae), a Mosquito Species New to, and Expanding in, Central Europe	Hubalek Z, Sebesta O, Pesko J, Betasova L, Blazejova H, Venclikova K, Rudolf I.	PubMed	J Med Entomol	10.1603/ME14046	2014	Czech Republic	2013	cordinates			48.782500	16.670278	1	0	0	0	0	0	0	0	1	0	0	0	0	0	0	0	0	0	0	0
Laboratory colonization and maintenance of Anopheles atroparvus from the Ebro Delta, Spain	Birnberg L, Aranda C, Talavera S, Núñez AI, Escosa R, Busquets N.	Pubmed	Parasit Vectors	10.1186/s13071-020-04268-y	2020	Spain	2017	cordinates			40.709047	0.586745	1	0	0	0	0	0	1	0	0	0	0	0	0	0	0	0	0	0	0	0
Landscape Effects on the Presence, Abundance and Diversity of Mosquitoes in Mediterranean Wetlands	Roiz D, Ruiz S, Soriguer R, Figuerola J.	PubMed	PLoS One	10.1371/journal.pone.0128112	2015	Spain	2010	area-zone	LAU 2	ES21041			1	0	0	0	0	0	1	0	0	0	0	0	1	0	0	0	0	0	0	0
Landscape structure affects distribution of potential disease vectors (Diptera: Culicidae)	Zittra, Carina; Vitecek, Simon; Obwaller, Adelheid G.; Rossiter, Heidemarie; Eigner, Barbara; Zechmeister, Thomas; Waringer, Johann; Fuehrer, Hans-Peter	Web of Science	PARASITES & VECTORS	10.1186/s13071-017-2140-6	2017	Austria	2014-2015	area-zone	NUTS 2	AT11			0	0	0	0	0	0	0	0	0	0	0	1	1	0	0	0	0	0	0	1
Landscape structure affects distribution of potential disease vectors (Diptera: Culicidae)	Zittra, Carina; Vitecek, Simon; Obwaller, Adelheid G.; Rossiter, Heidemarie; Eigner, Barbara; Zechmeister, Thomas; Waringer, Johann; Fuehrer, Hans-Peter	Web of Science	PARASITES & VECTORS	10.1186/s13071-017-2140-6	2017	Austria	2014-2015	area-zone	NUTS 2	AT12			0	0	0	0	0	0	0	0	0	0	0	1	0	0	0	0	0	0	0	1
Landscape structure affects distribution of potential disease vectors (Diptera: Culicidae)	Zittra, Carina; Vitecek, Simon; Obwaller, Adelheid G.; Rossiter, Heidemarie; Eigner, Barbara; Zechmeister, Thomas; Waringer, Johann; Fuehrer, Hans-Peter	Web of Science	PARASITES & VECTORS	10.1186/s13071-017-2140-6	2017	Austria	2014-2015	area-zone	NUTS 2	AT13			0	0	0	0	0	0	0	0	0	0	0	0	0	0	0	0	0	0	0	1
Larval Habitats Diversity and Distribution of the Mosquito (Diptera: Culicidae) Species in the Republic of Moldova	Sulesco TM, Toderas LG, Uspenskaia IG, Toderas IK.	PubMed	J Med Entomol	10.1093/jme/tjv142	2015	Moldova	2008-2013	country	Moldova				1	0	0	0	1	1	1	1	1	1	1	0	0	0	0	0	0	0	0	0
Late flooding combined with warm autumn - potential possibility for prolongation of transmission of mosquito-borne diseases	Sebesta, Oldrich; Gelbic, Ivan	Web of Science	BIOLOGIA	10.1515/biolog-2016-0155	2016	Czech Republic	2014	area-zone	LAU 2	CZ584622			0	0	0	0	0	0	0	0	0	1	0	0	0	0	0	0	0	0	0	0
Malaria resurgence risk in southern Europe: climate assessment in an historically endemic area of rice fields at the Mediterranean shore of Spain	Sainz-Elipe S, Latorre JM, Escosa R, Masià M, Fuentes MV, Mas-Coma S, Bargues MD.	PubMed	Malar J	10.1186/1475-2875-9-221	2010	Spain	2005	area-zone	NUTS 3	ES514			1	0	0	0	0	0	1	0	0	0	0	0	0	0	0	0	0	0	0	0
Malaria risk in Corsica, former hot spot of malaria in France	Toty C, Barré H, Le Goff G, Larget-Thiéry I, Rahola N, Couret D, Fontenille D.	PubMed	Malar J	10.1186/1475-2875-9-231	2010	France	2002-2009	area-zone	NUTS 2	FRM0			1	0	0	1	0	0	0	0	0	0	1	1	1	0	0	0	0	0	0	0
Malaria transmission in non-endemic areas: case report, review of the literature and implications for public health management.	Zoller T, Naucke TJ, May J, Hoffmeister B, Flick H, Williams CJ, Frank C, Bergmann F, Suttorp N, Mockenhaupt FP.	other resource	J Am Mosq Control Assoc	10.1186/1475-2875-8-71	2009	Germany	2007	area-zone	LAU 2	DE11000000			0	0	0	0	0	0	0	0	0	1	0	0	0	0	0	0	0	0	0	0
METHODS OF MOSQUITO PLAGUE CONTROL IN ŚWINOUJŚCIE AREA BASED ON THE ANALYSIS OF SPECIES DISTRIBUTION	Gliniewicz A. et al.	other resource	Parasite	nd	2015	Poland	2013	area-zone	LAU 2	PL1002321666301			0	0	0	0	0	0	0	0	0	1	0	0	0	0	0	0	0	0	0	0
Modelling patterns of mosquito density based on remote sensing images	Lopes, P.; Lourenco, P.; Seixas, J.; Sousa, C.; Novo, T.; Rodrigues, J.; Almeida, A. P. G.	Web of Science	Global Developments in Environmental Earth Observation from Space	nd	2006	Portugal	2001-2004	area-zone	LAU 2	PT140107			1	0	0	0	0	0	1	0	0	0	0	0	0	0	0	0	0	0	0	0
Modelling patterns of mosquito density based on remote sensing images	Lopes, P.; Lourenco, P.; Seixas, J.; Sousa, C.; Novo, T.; Rodrigues, J.; Almeida, A. P. G.	Web of Science	Global Developments in Environmental Earth Observation from Space	nd	2006	Portugal	2001-2004	area-zone	LAU 2	PT150106			1	0	0	0	0	0	1	0	0	0	0	0	0	0	0	0	0	0	0	0
Modelling patterns of mosquito density based on remote sensing images	Lopes, P.; Lourenco, P.; Seixas, J.; Sousa, C.; Novo, T.; Rodrigues, J.; Almeida, A. P. G.	Web of Science	Global Developments in Environmental Earth Observation from Space	nd	2006	Portugal	2001-2004	area-zone	LAU 2	PT150107			1	0	0	0	0	0	1	0	0	0	0	0	0	0	0	0	0	0	0	0
Molecular approach for identification of mosquito species (Diptera: Culicidae) in Province of Alessandria, Piedmont, Italy	Talbalaghi, Asghar; Shaikevich, Elena	Web of Science	EUROPEAN JOURNAL OF ENTOMOLOGY	10.14411/eje.2011.004	2011	Italy	2009	area-zone	LAU 2	IT006003			0	NA	0	0	NA	NA	NA	0	0	1	0	0	0	0	0	0	0	0	0	0
Molecular approach for identification of mosquito species (Diptera: Culicidae) in Province of Alessandria, Piedmont, Italy	Talbalaghi, Asghar; Shaikevich, Elena	Web of Science	EUROPEAN JOURNAL OF ENTOMOLOGY	10.14411/eje.2011.004	2011	Italy	2009	area-zone	LAU 2	IT006121			0	NA	0	0	NA	NA	NA	0	0	1	0	0	0	0	0	0	0	0	0	0
Molecular approach for identification of mosquito species (Diptera: Culicidae) in Province of Alessandria, Piedmont, Italy	Talbalaghi, Asghar; Shaikevich, Elena	Web of Science	EUROPEAN JOURNAL OF ENTOMOLOGY	10.14411/eje.2011.004	2011	Italy	2009	area-zone	LAU 2	IT006145			0	NA	0	0	NA	NA	NA	0	0	1	0	0	0	0	0	0	0	0	0	0
Molecular approach for identification of mosquito species (Diptera: Culicidae) in Province of Alessandria, Piedmont, Italy	Talbalaghi, Asghar; Shaikevich, Elena	Web of Science	EUROPEAN JOURNAL OF ENTOMOLOGY	10.14411/eje.2011.004	2011	Italy	2009	area-zone	LAU 2	IT006192			0	NA	0	0	NA	NA	NA	0	0	1	0	0	0	0	0	0	0	0	0	0
Molecular approach for identification of mosquito species (Diptera: Culicidae) in Province of Alessandria, Piedmont, Italy	Talbalaghi, Asghar; Shaikevich, Elena	Web of Science	EUROPEAN JOURNAL OF ENTOMOLOGY	10.14411/eje.2011.004	2011	Italy	2009	area-zone	LAU 2	IT006003			0	0	0	0	0	0	0	0	0	0	0	0	0	0	0	0	0	0	0	0
Molecular approach for identification of mosquito species (Diptera: Culicidae) in Province of Alessandria, Piedmont, Italy	Talbalaghi, Asghar; Shaikevich, Elena	Web of Science	EUROPEAN JOURNAL OF ENTOMOLOGY	10.14411/eje.2011.004	2011	Italy	2009	area-zone	LAU 2	IT006021			0	0	0	0	0	0	0	0	0	0	0	0	0	0	0	0	0	0	0	0
Molecular approach for identification of mosquito species (Diptera: Culicidae) in Province of Alessandria, Piedmont, Italy	Talbalaghi, Asghar; Shaikevich, Elena	Web of Science	EUROPEAN JOURNAL OF ENTOMOLOGY	10.14411/eje.2011.004	2011	Italy	2009	area-zone	LAU 2	IT006047			0	0	0	0	0	0	0	0	0	0	0	0	0	0	0	0	0	0	0	0
Molecular approach for identification of mosquito species (Diptera: Culicidae) in Province of Alessandria, Piedmont, Italy	Talbalaghi, Asghar; Shaikevich, Elena	Web of Science	EUROPEAN JOURNAL OF ENTOMOLOGY	10.14411/eje.2011.004	2011	Italy	2009	area-zone	LAU 2	IT006075			0	0	0	0	0	0	0	0	0	0	0	0	0	0	0	0	0	0	0	0
Molecular approach for identification of mosquito species (Diptera: Culicidae) in Province of Alessandria, Piedmont, Italy	Talbalaghi, Asghar; Shaikevich, Elena	Web of Science	EUROPEAN JOURNAL OF ENTOMOLOGY	10.14411/eje.2011.004	2011	Italy	2009	area-zone	LAU 2	IT006078			0	0	0	0	0	0	0	0	0	0	0	0	0	0	0	0	0	0	0	0
Molecular approach for identification of mosquito species (Diptera: Culicidae) in Province of Alessandria, Piedmont, Italy	Talbalaghi, Asghar; Shaikevich, Elena	Web of Science	EUROPEAN JOURNAL OF ENTOMOLOGY	10.14411/eje.2011.004	2011	Italy	2009	area-zone	LAU 2	IT006114			0	0	0	0	0	0	0	0	0	0	0	0	0	0	0	0	0	0	0	0
Molecular approach for identification of mosquito species (Diptera: Culicidae) in Province of Alessandria, Piedmont, Italy	Talbalaghi, Asghar; Shaikevich, Elena	Web of Science	EUROPEAN JOURNAL OF ENTOMOLOGY	10.14411/eje.2011.004	2011	Italy	2009	area-zone	LAU 2	IT006122			0	0	0	0	0	0	0	0	0	0	0	0	0	0	0	0	0	0	0	0
Molecular approach for identification of mosquito species (Diptera: Culicidae) in Province of Alessandria, Piedmont, Italy	Talbalaghi, Asghar; Shaikevich, Elena	Web of Science	EUROPEAN JOURNAL OF ENTOMOLOGY	10.14411/eje.2011.004	2011	Italy	2009	area-zone	LAU 2	IT006170			0	0	0	0	0	0	0	0	0	0	0	0	0	0	0	0	0	0	0	0
Molecular approach for identification of mosquito species (Diptera: Culicidae) in Province of Alessandria, Piedmont, Italy	Talbalaghi, Asghar; Shaikevich, Elena	Web of Science	EUROPEAN JOURNAL OF ENTOMOLOGY	10.14411/eje.2011.004	2011	Italy	2009	area-zone	LAU 2	IT006174			0	0	0	0	0	0	0	0	0	0	0	0	0	0	0	0	0	0	0	0
Molecular approaches for blood meal analysis and species identification of mosquitoes (Insecta: Diptera: Culicidae) in rural locations in southern England, United Kingdom	Hernández-Triana LM, Brugman VA, Prosser SWJ, Weland C, Nikolova N, Thorne L, Marco MF, Fooks AR, Johnson N.	PubMed	Zootaxa	10.11646/zootaxa.4250.1.5	2017	United Kingdom	2013	cordinates			51.715807	-1.38081	0	0	0	0	0	NA	NA	0	0	NA	0	0	0	0	0	0	NA	0	0	0
Molecular approaches for blood meal analysis and species identification of mosquitoes (Insecta: Diptera: Culicidae) in rural locations in southern England, United Kingdom	Hernández-Triana LM, Brugman VA, Prosser SWJ, Weland C, Nikolova N, Thorne L, Marco MF, Fooks AR, Johnson N.	PubMed	Zootaxa	10.11646/zootaxa.4250.1.5	2017	United Kingdom	2013	cordinates			50.828166	-0.962151	0	0	0	0	0	NA	NA	0	0	NA	0	0	0	0	0	0	NA	0	0	0
Molecular approaches for blood meal analysis and species identification of mosquitoes (Insecta: Diptera: Culicidae) in rural locations in southern England, United Kingdom	Hernández-Triana LM, Brugman VA, Prosser SWJ, Weland C, Nikolova N, Thorne L, Marco MF, Fooks AR, Johnson N.	PubMed	Zootaxa	10.11646/zootaxa.4250.1.5	2017	United Kingdom	2013	cordinates			51.377587	0.783954	0	0	0	0	0	NA	NA	0	0	NA	0	0	0	0	0	0	NA	0	0	0
Molecular approaches for blood meal analysis and species identification of mosquitoes (Insecta: Diptera: Culicidae) in rural locations in southern England, United Kingdom	Hernández-Triana LM, Brugman VA, Prosser SWJ, Weland C, Nikolova N, Thorne L, Marco MF, Fooks AR, Johnson N.	PubMed	Zootaxa	10.11646/zootaxa.4250.1.5	2017	United Kingdom	2013	cordinates			51.322255	-0.637692	0	0	0	0	0	NA	NA	0	0	NA	0	0	0	0	0	0	NA	0	0	0
Molecular approaches for blood meal analysis and species identification of mosquitoes (Insecta: Diptera: Culicidae) in rural locations in southern England, United Kingdom	Hernández-Triana LM, Brugman VA, Prosser SWJ, Weland C, Nikolova N, Thorne L, Marco MF, Fooks AR, Johnson N.	PubMed	Zootaxa	10.11646/zootaxa.4250.1.5	2017	United Kingdom	2013	cordinates			51.316221	-0.743290	0	0	0	0	0	NA	NA	0	0	NA	0	0	0	0	0	0	NA	0	0	0
Molecular characterization of the Anopheles maculipennis complex during surveillance for the 2004 Olympic Games in Athens	Patsoula E, Samanidou-Voyadjoglou A, Spanakos G, Kremastinou J, Nasioulas G, Vakalis NC.	PubMed	Med Vet Entomol	10.1111/j.1365-2915.2007.00669.x	2007	Greece	2003-2004	area-zone	NUTS 3	EL305			1	1	0	0	1	0	0	0	0	0	0	0	0	0	0	0	0	0	0	0
Molecular characterization of the Anopheles maculipennis complex during surveillance for the 2004 Olympic Games in Athens	Patsoula E, Samanidou-Voyadjoglou A, Spanakos G, Kremastinou J, Nasioulas G, Vakalis NC.	PubMed	Med Vet Entomol	10.1111/j.1365-2915.2007.00669.x	2007	Greece	2003-2004	area-zone	NUTS 3	EL305			1	1	0	0	0	0	0	0	0	0	0	0	0	0	0	0	0	0	0	0
Molecular characterization of the Anopheles maculipennis complex during surveillance for the 2004 Olympic Games in Athens	Patsoula E, Samanidou-Voyadjoglou A, Spanakos G, Kremastinou J, Nasioulas G, Vakalis NC.	PubMed	Med Vet Entomol	10.1111/j.1365-2915.2007.00669.x	2007	Greece	2003-2004	area-zone	NUTS 3	EL305			1	1	0	0	0	0	0	0	0	0	0	0	0	0	0	0	0	0	0	0
Molecular characterization of the Anopheles maculipennis complex during surveillance for the 2004 Olympic Games in Athens	Patsoula E, Samanidou-Voyadjoglou A, Spanakos G, Kremastinou J, Nasioulas G, Vakalis NC.	PubMed	Med Vet Entomol	10.1111/j.1365-2915.2007.00669.x	2007	Greece	2003-2004	area-zone	NUTS 3	EL305			1	1	0	0	0	0	0	0	0	0	0	0	0	0	0	0	0	0	0	0
Molecular characterization of the Anopheles maculipennis complex during surveillance for the 2004 Olympic Games in Athens	Patsoula E, Samanidou-Voyadjoglou A, Spanakos G, Kremastinou J, Nasioulas G, Vakalis NC.	PubMed	Med Vet Entomol	10.1111/j.1365-2915.2007.00669.x	2007	Greece	2003-2004	area-zone	NUTS 3	EL305			1	1	0	0	0	0	0	0	0	0	0	0	0	0	0	0	0	0	0	0
Molecular characterization of the Anopheles maculipennis complex during surveillance for the 2004 Olympic Games in Athens	Patsoula E, Samanidou-Voyadjoglou A, Spanakos G, Kremastinou J, Nasioulas G, Vakalis NC.	PubMed	Med Vet Entomol	10.1111/j.1365-2915.2007.00669.x	2007	Greece	2003-2004	area-zone	NUTS 3	EL305			1	1	0	0	0	0	0	0	0	0	0	0	0	0	0	0	0	0	0	0
Molecular characterization of the Anopheles maculipennis complex during surveillance for the 2004 Olympic Games in Athens	Patsoula E, Samanidou-Voyadjoglou A, Spanakos G, Kremastinou J, Nasioulas G, Vakalis NC.	PubMed	Med Vet Entomol	10.1111/j.1365-2915.2007.00669.x	2007	Greece	2003-2004	area-zone	NUTS 3	EL305			1	1	0	0	0	0	0	0	0	0	0	0	0	0	0	0	0	0	0	0
Molecular characterization of the Anopheles maculipennis complex during surveillance for the 2004 Olympic Games in Athens	Patsoula E, Samanidou-Voyadjoglou A, Spanakos G, Kremastinou J, Nasioulas G, Vakalis NC.	PubMed	Med Vet Entomol	10.1111/j.1365-2915.2007.00669.x	2007	Greece	2003-2004	area-zone	NUTS 3	EL305			1	1	0	0	0	0	0	0	0	0	0	0	0	0	0	0	0	0	0	0
Molecular characterization of the Anopheles maculipennis complex during surveillance for the 2004 Olympic Games in Athens	Patsoula E, Samanidou-Voyadjoglou A, Spanakos G, Kremastinou J, Nasioulas G, Vakalis NC.	PubMed	Med Vet Entomol	10.1111/j.1365-2915.2007.00669.x	2007	Greece	2003-2004	area-zone	NUTS 3	EL305			1	1	0	0	0	0	0	0	0	0	0	0	0	0	0	0	0	0	0	0
Molecular characterization of the Anopheles maculipennis complex during surveillance for the 2004 Olympic Games in Athens	Patsoula E, Samanidou-Voyadjoglou A, Spanakos G, Kremastinou J, Nasioulas G, Vakalis NC.	PubMed	Med Vet Entomol	10.1111/j.1365-2915.2007.00669.x	2007	Greece	2003-2004	area-zone	NUTS 3	EL305			1	1	0	0	0	0	0	0	0	0	0	0	0	0	0	0	0	0	0	0
Molecular characterization of the Anopheles maculipennis complex during surveillance for the 2004 Olympic Games in Athens	Patsoula E, Samanidou-Voyadjoglou A, Spanakos G, Kremastinou J, Nasioulas G, Vakalis NC.	PubMed	Med Vet Entomol	10.1111/j.1365-2915.2007.00669.x	2007	Greece	2003-2004	area-zone	NUTS 3	EL305			1	1	0	0	0	0	0	0	0	0	0	0	0	0	0	0	0	0	0	0
Molecular characterization of the Anopheles maculipennis complex during surveillance for the 2004 Olympic Games in Athens	Patsoula E, Samanidou-Voyadjoglou A, Spanakos G, Kremastinou J, Nasioulas G, Vakalis NC.	PubMed	Med Vet Entomol	10.1111/j.1365-2915.2007.00669.x	2007	Greece	2003-2004	area-zone	NUTS 3	EL305			1	1	0	0	0	0	0	0	0	0	0	0	0	0	0	0	0	0	0	0
Molecular characterization of the Anopheles maculipennis complex during surveillance for the 2004 Olympic Games in Athens	Patsoula E, Samanidou-Voyadjoglou A, Spanakos G, Kremastinou J, Nasioulas G, Vakalis NC.	PubMed	Med Vet Entomol	10.1111/j.1365-2915.2007.00669.x	2007	Greece	2003-2004	area-zone	NUTS 3	EL305			1	1	0	0	0	0	0	0	0	0	0	0	0	0	0	0	0	0	0	0
Molecular characterization of the Anopheles maculipennis complex during surveillance for the 2004 Olympic Games in Athens	Patsoula E, Samanidou-Voyadjoglou A, Spanakos G, Kremastinou J, Nasioulas G, Vakalis NC.	PubMed	Med Vet Entomol	10.1111/j.1365-2915.2007.00669.x	2007	Greece	2003-2004	area-zone	NUTS 3	EL305			1	1	0	0	0	0	0	0	0	0	0	0	0	0	0	0	0	0	0	0
Molecular characterization of the Anopheles maculipennis complex during surveillance for the 2004 Olympic Games in Athens	Patsoula E, Samanidou-Voyadjoglou A, Spanakos G, Kremastinou J, Nasioulas G, Vakalis NC.	PubMed	Med Vet Entomol	10.1111/j.1365-2915.2007.00669.x	2007	Greece	2003-2004	area-zone	NUTS 3	EL305			1	1	0	0	0	0	0	0	0	0	0	0	0	0	0	0	0	0	0	0
Molecular characterization of the Anopheles maculipennis complex during surveillance for the 2004 Olympic Games in Athens	Patsoula E, Samanidou-Voyadjoglou A, Spanakos G, Kremastinou J, Nasioulas G, Vakalis NC.	PubMed	Med Vet Entomol	10.1111/j.1365-2915.2007.00669.x	2007	Greece	2003-2004	area-zone	NUTS 3	EL305			1	1	0	0	0	0	0	0	0	0	0	0	0	0	0	0	0	0	0	0
Molecular characterization of the Anopheles maculipennis complex during surveillance for the 2004 Olympic Games in Athens	Patsoula E, Samanidou-Voyadjoglou A, Spanakos G, Kremastinou J, Nasioulas G, Vakalis NC.	PubMed	Med Vet Entomol	10.1111/j.1365-2915.2007.00669.x	2007	Greece	2003-2004	area-zone	NUTS 3	EL305			1	1	0	0	0	0	0	0	0	0	0	0	0	0	0	0	0	0	0	0
Molecular characterization of the Anopheles maculipennis complex during surveillance for the 2004 Olympic Games in Athens	Patsoula E, Samanidou-Voyadjoglou A, Spanakos G, Kremastinou J, Nasioulas G, Vakalis NC.	PubMed	Med Vet Entomol	10.1111/j.1365-2915.2007.00669.x	2007	Greece	2003-2004	area-zone	NUTS 3	EL305			1	1	0	0	0	0	0	0	0	0	0	0	0	0	0	0	0	0	0	0
Molecular characterization of the Anopheles maculipennis complex during surveillance for the 2004 Olympic Games in Athens	Patsoula E, Samanidou-Voyadjoglou A, Spanakos G, Kremastinou J, Nasioulas G, Vakalis NC.	PubMed	Med Vet Entomol	10.1111/j.1365-2915.2007.00669.x	2007	Greece	2003-2004	area-zone	NUTS 3	EL305			1	1	0	0	0	0	0	0	0	0	0	0	0	0	0	0	0	0	0	0
Molecular characterization of the Anopheles maculipennis complex during surveillance for the 2004 Olympic Games in Athens	Patsoula E, Samanidou-Voyadjoglou A, Spanakos G, Kremastinou J, Nasioulas G, Vakalis NC.	PubMed	Med Vet Entomol	10.1111/j.1365-2915.2007.00669.x	2007	Greece	2003-2004	area-zone	NUTS 3	EL305			1	1	0	0	0	0	0	0	0	0	0	0	0	0	0	0	0	0	0	0
Molecular characterization of the Anopheles maculipennis complex during surveillance for the 2004 Olympic Games in Athens	Patsoula E, Samanidou-Voyadjoglou A, Spanakos G, Kremastinou J, Nasioulas G, Vakalis NC.	PubMed	Med Vet Entomol	10.1111/j.1365-2915.2007.00669.x	2007	Greece	2003-2004	area-zone	NUTS 3	EL305			1	0	0	0	1	0	0	0	0	0	0	0	0	0	0	0	0	0	0	0
Molecular characterization of the Anopheles maculipennis complex during surveillance for the 2004 Olympic Games in Athens	Patsoula E, Samanidou-Voyadjoglou A, Spanakos G, Kremastinou J, Nasioulas G, Vakalis NC.	PubMed	Med Vet Entomol	10.1111/j.1365-2915.2007.00669.x	2007	Greece	2003-2004	area-zone	NUTS 3	EL305			0	0	0	0	0	0	0	0	0	0	0	0	0	0	0	0	0	0	0	0
Molecular confirmation of the occurrence in Germany of Anopheles daciae (Diptera, Culicidae)	Kronefeld M, Dittmann M, Zielke D, Werner D, Kampen H.	PubMed	Parasit Vectors	10.1186/1756-3305-5-250	2012	Germany	2011-2012	area-zone	LAU 2	DE05711000			1	0	0	0	0	1	0	0	0	0	0	0	0	0	0	0	0	0	0	0
[truncated: 978 more rows]
